# Supplementary material for: Comparative Analysis of Methicillin-Resistant Staphylococcus pseudintermedius Prevalence and Resistance Patterns in Canine and Feline Clinical Samples: Insights from a Three-Year Study in Germany
Source: Antibiotics (Basel). 2024 Jul 17;13(7):660. doi: 10.3390/antibiotics13070660 (PMC11273960; doi:10.3390/antibiotics13070660)
Supplement: Supplementary file 1 [file antibiotics-13-00660-s001.zip]

Archive with 1 entries (1 files):
- antibiotics-3102940-supplementary.csv
