# Supplementary material for: Comparative Analysis of Methicillin-Resistant Staphylococcus pseudintermedius Prevalence and Resistance Patterns in Canine and Feline Clinical Samples: Insights from a Three-Year Study in Germany
Source: Antibiotics (Basel). 2024 Jul 17;13(7):660. doi: 10.3390/antibiotics13070660 (PMC11273960; doi:10.3390/antibiotics13070660)
Supplement: Supplementary file 1 [file antibiotics-13-00660-s001.zip › antibiotics-3102940-supplementary.csv]

Rawdata
ID	Animal	Year	sample_type	fullname	AMP	LEX	GEN	CLI	ENR	DOX	CHL	SXT	RIF	OXA
1	Dog	2019	other	Staphylococcus pseudintermedius	R	S	S	S	S	S	S	S	S	S
2	Dog	2019	other	Staphylococcus pseudintermedius	R	S	S	R	S	S	-	S	S	S
3	Dog	2019	wound	Staphylococcus pseudintermedius	S	S	S	S	S	S	S	S	S	S
4	Dog	2019	skin/soft tissue	Staphylococcus pseudintermedius	S	S	S	R	S	S	S	S	S	S
5	Dog	2019	skin/soft tissue	Staphylococcus pseudintermedius	R	S	S	S	S	S	S	S	S	S
6	Dog	2019	skin/soft tissue	Staphylococcus pseudintermedius	R	S	S	R	S	I	-	S	R	S
7	Dog	2019	respiratory tract	Staphylococcus pseudintermedius	R	S	S	R	S	S	S	S	S	S
8	Dog	2019	urogenital tract	Staphylococcus pseudintermedius	R	R	S	R	R	S	S	R	S	R
9	Dog	2019	skin/soft tissue	Staphylococcus pseudintermedius	R	S	S	S	S	S	S	S	S	S
10	Dog	2019	skin/soft tissue	Staphylococcus pseudintermedius	S	S	S	S	S	S	S	S	S	S
11	Dog	2019	other	Staphylococcus pseudintermedius	S	S	S	S	S	S	S	S	S	S
12	Dog	2019	skin/soft tissue	Staphylococcus pseudintermedius	R	S	S	S	S	S	S	S	S	S
13	Dog	2019	skin/soft tissue	Staphylococcus pseudintermedius	S	S	S	S	S	S	S	S	S	S
14	Dog	2019	respiratory tract	Staphylococcus pseudintermedius	R	S	S	R	S	S	-	S	S	S
15	Dog	2019	skin/soft tissue	Staphylococcus pseudintermedius	S	S	S	S	S	S	S	S	S	S
16	Dog	2019	skin/soft tissue	Staphylococcus pseudintermedius	S	S	S	R	S	S	S	S	S	S
17	Dog	2019	other	Staphylococcus pseudintermedius	R	S	S	S	S	S	S	S	S	S
18	Dog	2019	other	Staphylococcus pseudintermedius	S	S	S	S	S	S	S	S	S	S
19	Dog	2019	urogenital tract	Staphylococcus pseudintermedius	R	S	S	S	S	S	S	S	S	S
20	Dog	2019	other	Staphylococcus pseudintermedius	S	S	S	S	S	S	S	S	S	S
21	Dog	2019	other	Staphylococcus pseudintermedius	R	S	S	R	S	S	-	S	S	S
22	Cat	2019	skin/soft tissue	Staphylococcus pseudintermedius	S	S	S	S	S	S	S	S	S	S
23	Dog	2019	skin/soft tissue	Staphylococcus pseudintermedius	S	S	S	S	S	S	S	S	S	S
24	Dog	2019	other	Staphylococcus pseudintermedius	R	S	S	S	S	S	S	S	S	S
25	Dog	2019	skin/soft tissue	Staphylococcus pseudintermedius	R	S	S	S	S	S	S	S	S	S
26	Dog	2019	wound	Staphylococcus pseudintermedius	R	S	S	S	S	S	S	S	S	S
27	Dog	2019	skin/soft tissue	Staphylococcus pseudintermedius	R	S	S	S	S	S	S	S	S	S
28	Dog	2019	respiratory tract	Staphylococcus pseudintermedius	S	S	S	S	S	S	S	S	S	S
29	Dog	2019	skin/soft tissue	Staphylococcus pseudintermedius	S	S	S	S	S	S	S	S	S	S
30	Dog	2019	skin/soft tissue	Staphylococcus pseudintermedius	S	S	S	S	S	S	S	S	S	S
31	Dog	2019	wound	Staphylococcus pseudintermedius	R	S	S	R	S	S	-	R	S	R
32	Dog	2019	skin/soft tissue	Staphylococcus pseudintermedius	R	S	S	S	S	S	S	S	S	S
33	Dog	2019	skin/soft tissue	Staphylococcus pseudintermedius	S	S	S	S	S	S	S	S	S	S
34	Dog	2019	other	Staphylococcus pseudintermedius	S	S	S	S	S	S	S	S	S	S
35	Dog	2019	wound	Staphylococcus pseudintermedius	R	S	S	R	R	S	S	S	S	S
36	Dog	2019	skin/soft tissue	Staphylococcus pseudintermedius	R	S	S	R	S	S	-	S	S	S
37	Dog	2019	urogenital tract	Staphylococcus pseudintermedius	-	S	S	S	S	S	S	S	S	S
38	Dog	2019	respiratory tract	Staphylococcus pseudintermedius	R	S	S	R	S	S	-	S	S	S
39	Dog	2019	skin/soft tissue	Staphylococcus pseudintermedius	S	S	S	S	S	S	S	S	S	S
40	Dog	2019	skin/soft tissue	Staphylococcus pseudintermedius	R	R	I	R	R	I	S	R	S	R
41	Dog	2019	other	Staphylococcus pseudintermedius	R	S	S	R	S	S	-	S	S	S
42	Dog	2019	other	Staphylococcus pseudintermedius	R	S	S	S	S	S	S	S	S	S
43	Dog	2019	wound	Staphylococcus pseudintermedius	S	S	S	S	S	S	S	S	S	S
44	Dog	2019	skin/soft tissue	Staphylococcus pseudintermedius	S	S	S	S	S	S	S	S	S	S
45	Dog	2019	other	Staphylococcus pseudintermedius	R	S	S	R	S	S	S	S	S	S
46	Dog	2019	other	Staphylococcus pseudintermedius	R	S	S	S	S	S	S	S	S	S
47	Dog	2019	other	Staphylococcus pseudintermedius	S	S	S	S	S	S	S	S	S	S
48	Dog	2019	respiratory tract	Staphylococcus pseudintermedius	S	S	S	S	S	S	S	S	S	S
49	Dog	2019	skin/soft tissue	Staphylococcus pseudintermedius	R	S	S	S	S	S	S	S	S	S
50	Dog	2019	other	Staphylococcus pseudintermedius	R	S	S	S	S	S	S	S	S	S
51	Dog	2019	skin/soft tissue	Staphylococcus pseudintermedius	S	S	S	S	S	S	S	S	S	S
52	Dog	2019	other	Staphylococcus pseudintermedius	S	S	S	S	S	S	S	S	S	S
53	Dog	2019	other	Staphylococcus pseudintermedius	R	S	S	R	I	S	S	R	S	S
54	Dog	2019	skin/soft tissue	Staphylococcus pseudintermedius	S	S	S	S	S	S	S	S	S	S
55	Dog	2019	skin/soft tissue	Staphylococcus pseudintermedius	-	-	-	-	-	-	-	-	-	S
56	Dog	2019	skin/soft tissue	Staphylococcus pseudintermedius	R	S	S	S	S	S	S	R	S	S
57	Dog	2019	respiratory tract	Staphylococcus pseudintermedius	S	S	S	S	S	S	S	S	S	S
58	Dog	2019	skin/soft tissue	Staphylococcus pseudintermedius	R	R	S	R	R	S	S	R	S	R
59	Dog	2019	other	Staphylococcus pseudintermedius	R	S	S	S	S	S	S	S	S	S
60	Dog	2019	skin/soft tissue	Staphylococcus pseudintermedius	S	S	S	S	S	S	S	S	S	S
61	Dog	2019	other	Staphylococcus pseudintermedius	S	S	S	S	S	S	S	S	S	S
62	Dog	2019	skin/soft tissue	Staphylococcus pseudintermedius	R	R	S	R	R	S	S	R	S	R
63	Dog	2019	other	Staphylococcus pseudintermedius	S	S	S	S	S	S	S	S	S	S
64	Dog	2019	other	Staphylococcus pseudintermedius	S	S	S	R	S	S	-	S	S	S
65	Dog	2019	respiratory tract	Staphylococcus pseudintermedius	S	S	S	R	I	S	-	S	S	S
66	Dog	2019	other	Staphylococcus pseudintermedius	R	S	S	R	R	I	-	R	S	S
67	Dog	2019	skin/soft tissue	Staphylococcus pseudintermedius	S	S	S	S	S	S	S	S	S	S
68	Dog	2019	urogenital tract	Staphylococcus pseudintermedius	R	S	S	S	S	S	S	S	S	S
69	Dog	2019	skin/soft tissue	Staphylococcus pseudintermedius	R	S	S	S	S	S	S	S	S	S
70	Dog	2019	skin/soft tissue	Staphylococcus pseudintermedius	S	S	S	S	S	S	S	S	S	S
71	Dog	2019	skin/soft tissue	Staphylococcus pseudintermedius	R	S	S	R	S	S	-	S	S	S
72	Dog	2019	skin/soft tissue	Staphylococcus pseudintermedius	R	S	S	S	S	S	S	S	S	S
73	Dog	2019	other	Staphylococcus pseudintermedius	R	S	S	S	S	S	S	S	S	S
74	Dog	2019	skin/soft tissue	Staphylococcus pseudintermedius	R	S	S	I	S	I	S	S	S	S
75	Dog	2019	skin/soft tissue	Staphylococcus pseudintermedius	S	S	S	S	S	S	S	S	S	S
76	Dog	2019	urogenital tract	Staphylococcus pseudintermedius	R	S	S	R	S	I	S	S	S	S
77	Dog	2019	skin/soft tissue	Staphylococcus pseudintermedius	S	S	S	S	S	S	S	S	S	S
78	Dog	2019	wound	Staphylococcus pseudintermedius	R	S	S	S	S	S	S	S	S	S
79	Dog	2019	skin/soft tissue	Staphylococcus pseudintermedius	S	S	S	S	S	S	S	S	S	S
80	Dog	2019	skin/soft tissue	Staphylococcus pseudintermedius	S	S	S	S	S	S	S	S	S	S
81	Dog	2019	skin/soft tissue	Staphylococcus pseudintermedius	R	S	S	S	S	S	S	S	S	S
82	Dog	2019	skin/soft tissue	Staphylococcus pseudintermedius	R	S	S	S	S	S	S	S	S	S
83	Dog	2019	other	Staphylococcus pseudintermedius	R	S	S	R	S	S	S	S	R	S
84	Dog	2019	other	Staphylococcus pseudintermedius	S	S	S	I	S	S	S	S	I	S
85	Dog	2019	skin/soft tissue	Staphylococcus pseudintermedius	S	S	S	S	S	S	S	S	S	S
86	Dog	2019	skin/soft tissue	Staphylococcus pseudintermedius	S	S	S	S	S	I	S	S	S	S
87	Dog	2019	skin/soft tissue	Staphylococcus pseudintermedius	R	S	S	R	I	I	S	R	S	S
88	Dog	2019	other	Staphylococcus pseudintermedius	R	S	S	S	S	S	S	S	S	S
89	Dog	2019	other	Staphylococcus pseudintermedius	S	S	S	S	S	S	S	S	S	S
90	Dog	2019	skin/soft tissue	Staphylococcus pseudintermedius	R	R	S	R	R	I	-	R	S	R
91	Dog	2019	skin/soft tissue	Staphylococcus pseudintermedius	R	S	S	S	S	S	S	S	S	S
92	Dog	2019	skin/soft tissue	Staphylococcus pseudintermedius	S	S	S	S	S	I	S	S	S	S
93	Dog	2019	wound	Staphylococcus pseudintermedius	R	S	S	S	S	S	S	S	S	S
94	Dog	2019	wound	Staphylococcus pseudintermedius	R	S	S	S	S	S	S	S	S	S
95	Dog	2019	urogenital tract	Staphylococcus pseudintermedius	S	S	S	S	S	S	S	S	S	S
96	Dog	2019	skin/soft tissue	Staphylococcus pseudintermedius	R	S	S	S	S	S	S	S	S	S
97	Dog	2019	skin/soft tissue	Staphylococcus pseudintermedius	R	R	S	R	S	S	S	S	S	R
98	Dog	2019	skin/soft tissue	Staphylococcus pseudintermedius	R	S	S	R	S	I	-	S	S	S
99	Cat	2019	skin/soft tissue	Staphylococcus pseudintermedius	R	S	S	R	R	S	S	R	S	S
100	Dog	2019	urogenital tract	Staphylococcus pseudintermedius	S	S	S	R	S	I	-	S	S	S
101	Cat	2019	skin/soft tissue	Staphylococcus pseudintermedius	R	S	S	R	S	S	-	S	S	S
102	Dog	2019	skin/soft tissue	Staphylococcus pseudintermedius	R	S	S	R	S	S	S	S	R	S
103	Dog	2019	skin/soft tissue	Staphylococcus pseudintermedius	R	S	S	S	S	S	S	S	S	S
104	Dog	2019	other	Staphylococcus pseudintermedius	R	S	S	R	S	S	-	S	S	S
105	Dog	2019	skin/soft tissue	Staphylococcus pseudintermedius	R	S	S	S	S	I	S	S	S	S
106	Dog	2019	skin/soft tissue	Staphylococcus pseudintermedius	R	S	S	S	S	S	S	S	S	S
107	Dog	2019	skin/soft tissue	Staphylococcus pseudintermedius	R	S	S	S	S	S	S	S	S	S
108	Dog	2019	skin/soft tissue	Staphylococcus pseudintermedius	R	S	S	S	S	S	S	S	S	S
109	Dog	2019	skin/soft tissue	Staphylococcus pseudintermedius	R	S	S	R	S	S	-	S	S	S
110	Dog	2019	skin/soft tissue	Staphylococcus pseudintermedius	S	S	S	S	S	S	S	S	S	S
111	Dog	2019	urogenital tract	Staphylococcus pseudintermedius	R	S	S	R	S	S	S	S	S	R
112	Dog	2019	skin/soft tissue	Staphylococcus pseudintermedius	S	S	S	R	S	S	S	S	S	S
113	Dog	2019	skin/soft tissue	Staphylococcus pseudintermedius	S	S	S	S	S	S	S	S	S	S
114	Dog	2019	skin/soft tissue	Staphylococcus pseudintermedius	R	S	S	R	S	S	-	S	S	S
115	Dog	2019	skin/soft tissue	Staphylococcus pseudintermedius	S	S	S	S	S	S	S	S	S	S
116	Dog	2019	skin/soft tissue	Staphylococcus pseudintermedius	S	S	S	S	S	S	S	S	S	S
117	Dog	2019	skin/soft tissue	Staphylococcus pseudintermedius	R	S	S	S	S	I	S	S	S	S
118	Dog	2019	other	Staphylococcus pseudintermedius	R	S	S	S	S	S	S	S	S	S
119	Dog	2019	skin/soft tissue	Staphylococcus pseudintermedius	R	S	S	S	S	S	S	S	S	S
120	Dog	2019	skin/soft tissue	Staphylococcus pseudintermedius	R	S	S	R	S	S	-	S	S	S
121	Dog	2019	skin/soft tissue	Staphylococcus pseudintermedius	S	S	S	S	S	S	S	S	S	S
122	Dog	2019	respiratory tract	Staphylococcus pseudintermedius	R	S	S	S	S	S	S	S	S	S
123	Dog	2019	skin/soft tissue	Staphylococcus pseudintermedius	R	S	S	S	S	S	S	S	S	S
124	Dog	2019	skin/soft tissue	Staphylococcus pseudintermedius	S	S	S	R	S	S	-	S	S	S
125	Dog	2019	other	Staphylococcus pseudintermedius	S	S	S	S	S	S	S	S	S	S
126	Dog	2019	other	Staphylococcus pseudintermedius	S	S	S	R	S	S	S	S	S	S
127	Dog	2019	skin/soft tissue	Staphylococcus pseudintermedius	S	S	S	S	S	S	S	S	S	S
128	Dog	2019	skin/soft tissue	Staphylococcus pseudintermedius	R	S	S	R	S	I	-	S	S	S
129	Dog	2019	skin/soft tissue	Staphylococcus pseudintermedius	R	S	S	R	S	S	S	S	I	S
130	Dog	2019	skin/soft tissue	Staphylococcus pseudintermedius	R	S	S	S	S	S	S	S	S	S
131	Dog	2019	skin/soft tissue	Staphylococcus pseudintermedius	S	S	S	S	S	S	S	S	S	S
132	Dog	2019	respiratory tract	Staphylococcus pseudintermedius	S	S	S	S	S	S	S	S	S	S
133	Dog	2019	skin/soft tissue	Staphylococcus pseudintermedius	S	S	S	S	S	S	S	S	S	S
134	Dog	2019	skin/soft tissue	Staphylococcus pseudintermedius	S	S	S	S	S	S	S	S	S	S
135	Dog	2019	skin/soft tissue	Staphylococcus pseudintermedius	S	S	S	S	S	I	S	S	S	S
136	Dog	2019	skin/soft tissue	Staphylococcus pseudintermedius	S	S	S	S	S	S	S	S	S	S
137	Dog	2019	other	Staphylococcus pseudintermedius	R	S	S	R	S	S	-	S	S	S
138	Dog	2019	skin/soft tissue	Staphylococcus pseudintermedius	R	S	S	S	S	S	S	S	S	S
139	Dog	2019	respiratory tract	Staphylococcus pseudintermedius	-	-	S	-	-	S	S	-	S	S
140	Dog	2019	other	Staphylococcus pseudintermedius	R	R	S	S	S	S	S	S	S	R
141	Dog	2019	skin/soft tissue	Staphylococcus pseudintermedius	S	S	S	S	S	S	S	S	S	S
142	Dog	2019	skin/soft tissue	Staphylococcus pseudintermedius	S	S	S	R	S	S	-	S	S	S
143	Dog	2019	urogenital tract	Staphylococcus pseudintermedius	S	S	S	S	S	I	S	S	S	S
144	Dog	2019	skin/soft tissue	Staphylococcus pseudintermedius	S	S	S	S	S	S	S	S	S	S
145	Dog	2019	skin/soft tissue	Staphylococcus pseudintermedius	R	S	S	S	S	S	S	S	S	S
146	Dog	2019	other	Staphylococcus pseudintermedius	S	S	S	S	S	I	S	S	S	S
147	Cat	2019	other	Staphylococcus pseudintermedius	I	S	S	R	S	S	-	S	S	S
148	Dog	2019	urogenital tract	Staphylococcus pseudintermedius	R	S	S	R	S	S	-	S	S	S
149	Dog	2019	skin/soft tissue	Staphylococcus pseudintermedius	S	S	S	S	S	S	S	S	S	S
150	Dog	2019	respiratory tract	Staphylococcus pseudintermedius	R	S	S	S	S	S	S	S	S	S
151	Dog	2019	skin/soft tissue	Staphylococcus pseudintermedius	R	S	S	S	S	S	S	S	S	S
152	Dog	2019	skin/soft tissue	Staphylococcus pseudintermedius	R	S	S	R	S	S	S	S	S	S
153	Dog	2019	skin/soft tissue	Staphylococcus pseudintermedius	S	S	S	S	S	S	S	S	S	S
154	Dog	2019	respiratory tract	Staphylococcus pseudintermedius	R	R	I	R	R	S	S	R	S	R
155	Dog	2019	skin/soft tissue	Staphylococcus pseudintermedius	R	S	S	S	S	S	S	S	S	S
156	Dog	2019	skin/soft tissue	Staphylococcus pseudintermedius	R	S	I	R	I	S	-	S	S	S
157	Dog	2019	skin/soft tissue	Staphylococcus pseudintermedius	R	S	S	S	S	S	S	S	S	S
158	Dog	2019	wound	Staphylococcus pseudintermedius	R	S	S	R	S	S	-	S	S	S
159	Dog	2019	other	Staphylococcus pseudintermedius	R	S	S	R	S	I	S	S	S	S
160	Dog	2019	other	Staphylococcus pseudintermedius	R	S	S	R	R	R	-	R	S	S
161	Dog	2019	skin/soft tissue	Staphylococcus pseudintermedius	R	S	S	S	S	S	S	S	S	S
162	Dog	2019	skin/soft tissue	Staphylococcus pseudintermedius	S	S	S	S	S	S	S	S	S	S
163	Dog	2019	skin/soft tissue	Staphylococcus pseudintermedius	S	S	S	R	S	S	S	S	S	S
164	Dog	2019	skin/soft tissue	Staphylococcus pseudintermedius	S	S	S	S	S	S	S	S	S	S
165	Dog	2019	skin/soft tissue	Staphylococcus pseudintermedius	R	S	S	S	S	S	S	S	S	S
166	Dog	2019	skin/soft tissue	Staphylococcus pseudintermedius	S	S	S	S	S	S	S	S	S	S
167	Dog	2019	urogenital tract	Staphylococcus pseudintermedius	R	S	S	R	S	S	S	S	S	S
168	Dog	2019	wound	Staphylococcus pseudintermedius	R	S	S	R	S	S	S	S	S	S
169	Dog	2019	wound	Staphylococcus pseudintermedius	R	S	S	R	S	S	-	S	S	S
170	Dog	2019	skin/soft tissue	Staphylococcus pseudintermedius	S	S	S	R	S	S	-	S	S	S
171	Dog	2019	skin/soft tissue	Staphylococcus pseudintermedius	R	S	S	S	S	S	S	S	S	S
172	Dog	2019	skin/soft tissue	Staphylococcus pseudintermedius	R	S	S	S	S	S	S	S	S	S
173	Dog	2019	skin/soft tissue	Staphylococcus pseudintermedius	R	S	S	S	S	S	S	S	S	S
174	Dog	2019	other	Staphylococcus pseudintermedius	R	S	S	R	S	S	-	S	S	S
175	Dog	2019	skin/soft tissue	Staphylococcus pseudintermedius	S	S	S	S	R	S	S	S	S	S
176	Dog	2019	other	Staphylococcus pseudintermedius	R	S	S	S	S	S	S	S	S	S
177	Dog	2019	skin/soft tissue	Staphylococcus pseudintermedius	R	S	S	S	S	S	S	S	S	S
178	Dog	2019	skin/soft tissue	Staphylococcus pseudintermedius	R	S	S	R	S	S	-	S	S	S
179	Dog	2019	skin/soft tissue	Staphylococcus pseudintermedius	R	S	S	R	S	S	-	S	S	S
180	Dog	2019	skin/soft tissue	Staphylococcus pseudintermedius	R	R	S	R	S	S	S	S	R	R
181	Dog	2019	skin/soft tissue	Staphylococcus pseudintermedius	S	S	S	S	S	S	S	S	S	S
182	Dog	2019	skin/soft tissue	Staphylococcus pseudintermedius	S	S	S	S	S	S	S	S	S	S
183	Dog	2019	urogenital tract	Staphylococcus pseudintermedius	S	S	S	S	S	S	S	S	S	S
184	Dog	2019	other	Staphylococcus pseudintermedius	R	S	S	S	S	S	S	S	S	S
185	Dog	2019	other	Staphylococcus pseudintermedius	R	S	S	S	S	S	S	S	S	S
186	Dog	2019	urogenital tract	Staphylococcus pseudintermedius	I	S	S	S	S	S	S	S	S	S
187	Dog	2019	skin/soft tissue	Staphylococcus pseudintermedius	S	S	S	S	S	S	S	S	S	S
188	Dog	2019	other	Staphylococcus pseudintermedius	S	S	S	S	S	S	S	S	S	S
189	Dog	2019	other	Staphylococcus pseudintermedius	S	S	S	S	S	S	S	R	S	S
190	Dog	2019	urogenital tract	Staphylococcus pseudintermedius	S	S	S	S	S	S	S	S	S	S
191	Dog	2019	skin/soft tissue	Staphylococcus pseudintermedius	R	S	S	S	R	S	S	R	S	S
192	Dog	2019	skin/soft tissue	Staphylococcus pseudintermedius	R	S	S	S	S	S	S	S	S	S
193	Dog	2019	skin/soft tissue	Staphylococcus pseudintermedius	R	S	S	R	S	S	-	S	R	S
194	Dog	2019	wound	Staphylococcus pseudintermedius	R	S	S	R	S	S	-	S	S	S
195	Dog	2019	skin/soft tissue	Staphylococcus pseudintermedius	S	S	S	R	S	S	-	S	S	S
196	Dog	2019	respiratory tract	Staphylococcus pseudintermedius	R	S	S	R	S	S	S	S	S	S
197	Dog	2019	skin/soft tissue	Staphylococcus pseudintermedius	S	S	S	S	S	S	S	S	S	S
198	Dog	2019	respiratory tract	Staphylococcus pseudintermedius	S	S	S	S	S	S	S	S	S	S
199	Dog	2019	other	Staphylococcus pseudintermedius	S	S	S	S	S	S	S	S	S	S
200	Dog	2019	skin/soft tissue	Staphylococcus pseudintermedius	S	S	S	S	S	S	S	S	S	S
201	Dog	2019	other	Staphylococcus pseudintermedius	R	S	S	R	S	S	-	S	S	S
202	Dog	2019	skin/soft tissue	Staphylococcus pseudintermedius	R	S	S	S	S	S	S	S	S	S
203	Dog	2019	skin/soft tissue	Staphylococcus pseudintermedius	R	S	S	S	S	S	S	S	S	S
204	Dog	2019	other	Staphylococcus pseudintermedius	S	S	S	S	S	S	S	S	S	S
205	Dog	2019	other	Staphylococcus pseudintermedius	S	S	S	S	S	S	S	S	S	S
206	Cat	2019	wound	Staphylococcus pseudintermedius	S	S	S	S	S	S	S	S	S	S
207	Dog	2019	other	Staphylococcus pseudintermedius	R	S	S	S	S	S	S	S	S	S
208	Dog	2019	wound	Staphylococcus pseudintermedius	-	-	S	-	-	S	S	-	S	S
209	Dog	2019	skin/soft tissue	Staphylococcus pseudintermedius	R	S	S	S	S	S	S	S	S	S
210	Dog	2019	skin/soft tissue	Staphylococcus pseudintermedius	R	S	S	S	S	S	S	S	S	S
211	Dog	2019	skin/soft tissue	Staphylococcus pseudintermedius	-	-	S	-	-	S	S	-	S	S
212	Dog	2019	skin/soft tissue	Staphylococcus pseudintermedius	S	S	S	R	S	S	-	S	S	S
213	Dog	2019	skin/soft tissue	Staphylococcus pseudintermedius	S	S	S	S	S	S	S	S	S	S
214	Dog	2019	skin/soft tissue	Staphylococcus pseudintermedius	S	S	S	R	S	S	-	S	S	S
215	Dog	2019	skin/soft tissue	Staphylococcus pseudintermedius	S	S	S	S	S	S	S	S	S	S
216	Dog	2019	skin/soft tissue	Staphylococcus pseudintermedius	-	-	-	-	-	-	-	-	-	S
217	Dog	2019	skin/soft tissue	Staphylococcus pseudintermedius	R	R	R	R	S	S	S	R	S	R
218	Dog	2019	other	Staphylococcus pseudintermedius	R	S	S	S	S	S	S	S	S	S
219	Dog	2019	skin/soft tissue	Staphylococcus pseudintermedius	R	S	S	R	S	S	-	S	S	S
220	Dog	2019	respiratory tract	Staphylococcus pseudintermedius	R	S	S	R	R	S	-	S	S	S
221	Dog	2019	skin/soft tissue	Staphylococcus pseudintermedius	R	S	S	R	R	S	-	S	S	S
222	Dog	2019	other	Staphylococcus pseudintermedius	R	S	S	S	S	S	S	S	S	S
223	Dog	2019	skin/soft tissue	Staphylococcus pseudintermedius	R	S	S	S	S	S	S	S	S	S
224	Dog	2019	skin/soft tissue	Staphylococcus pseudintermedius	S	S	S	S	S	S	S	S	S	S
225	Dog	2019	skin/soft tissue	Staphylococcus pseudintermedius	S	S	S	S	S	S	S	S	S	S
226	Dog	2019	skin/soft tissue	Staphylococcus pseudintermedius	R	S	S	S	S	S	S	S	S	S
227	Dog	2019	respiratory tract	Staphylococcus pseudintermedius	R	S	S	S	S	I	S	S	S	S
228	Dog	2019	other	Staphylococcus pseudintermedius	R	S	S	S	S	S	S	S	S	S
229	Dog	2019	skin/soft tissue	Staphylococcus pseudintermedius	S	S	S	R	S	I	-	S	S	S
230	Dog	2019	skin/soft tissue	Staphylococcus pseudintermedius	S	S	S	S	S	S	S	S	S	S
231	Dog	2019	other	Staphylococcus pseudintermedius	S	S	S	S	S	S	S	S	S	S
232	Dog	2019	skin/soft tissue	Staphylococcus pseudintermedius	S	S	S	R	S	S	-	S	S	S
233	Cat	2019	wound	Staphylococcus pseudintermedius	-	S	S	S	S	S	S	S	S	S
234	Dog	2019	skin/soft tissue	Staphylococcus pseudintermedius	R	S	S	S	R	S	S	S	S	S
235	Dog	2019	skin/soft tissue	Staphylococcus pseudintermedius	S	S	S	I	S	S	S	S	S	S
236	Dog	2019	other	Staphylococcus pseudintermedius	S	S	S	S	S	S	S	S	S	S
237	Dog	2019	other	Staphylococcus pseudintermedius	R	R	I	R	R	I	S	R	S	R
238	Dog	2019	skin/soft tissue	Staphylococcus pseudintermedius	S	S	S	S	S	S	S	S	S	S
239	Dog	2019	other	Staphylococcus pseudintermedius	R	S	S	S	S	S	S	R	S	S
240	Dog	2019	wound	Staphylococcus pseudintermedius	S	S	S	S	S	S	S	S	S	S
241	Dog	2019	other	Staphylococcus pseudintermedius	S	S	S	S	S	S	S	S	S	S
242	Dog	2019	respiratory tract	Staphylococcus pseudintermedius	R	S	I	S	S	S	S	S	S	S
243	Dog	2019	urogenital tract	Staphylococcus pseudintermedius	S	S	S	S	S	S	S	S	S	S
244	Dog	2019	other	Staphylococcus pseudintermedius	S	S	S	S	S	S	S	S	S	S
245	Dog	2019	other	Staphylococcus pseudintermedius	R	S	S	S	S	I	S	S	S	S
246	Dog	2019	skin/soft tissue	Staphylococcus pseudintermedius	R	S	S	R	S	S	-	S	S	S
247	Dog	2019	other	Staphylococcus pseudintermedius	-	-	-	-	-	-	-	-	-	S
248	Cat	2019	wound	Staphylococcus pseudintermedius	R	R	S	S	S	S	S	S	S	R
249	Dog	2019	skin/soft tissue	Staphylococcus pseudintermedius	R	S	S	R	R	S	-	R	S	S
250	Dog	2019	other	Staphylococcus pseudintermedius	R	S	I	R	S	S	-	S	S	S
251	Dog	2019	urogenital tract	Staphylococcus pseudintermedius	R	S	S	S	S	S	S	S	S	S
252	Dog	2019	skin/soft tissue	Staphylococcus pseudintermedius	R	S	S	S	S	S	S	S	S	S
253	Dog	2019	other	Staphylococcus pseudintermedius	S	S	S	S	S	S	S	S	S	S
254	Dog	2019	skin/soft tissue	Staphylococcus pseudintermedius	R	S	S	S	S	S	S	S	S	S
255	Dog	2019	urogenital tract	Staphylococcus pseudintermedius	R	R	S	R	R	I	-	S	S	R
256	Dog	2019	other	Staphylococcus pseudintermedius	S	S	S	S	S	S	S	S	S	S
257	Dog	2019	other	Staphylococcus pseudintermedius	R	S	S	R	S	R	S	S	R	S
258	Dog	2019	other	Staphylococcus pseudintermedius	S	S	S	S	S	S	-	S	S	S
259	Dog	2019	other	Staphylococcus pseudintermedius	S	S	S	S	S	S	S	S	S	S
260	Dog	2019	wound	Staphylococcus pseudintermedius	R	R	S	R	S	S	-	S	R	S
261	Dog	2019	skin/soft tissue	Staphylococcus pseudintermedius	R	S	S	S	S	S	S	S	S	S
262	Dog	2019	skin/soft tissue	Staphylococcus pseudintermedius	S	S	S	R	S	S	-	S	S	S
263	Dog	2019	skin/soft tissue	Staphylococcus pseudintermedius	R	R	S	R	S	I	-	R	S	R
264	Dog	2019	wound	Staphylococcus pseudintermedius	R	S	S	R	S	S	S	S	S	S
265	Dog	2019	urogenital tract	Staphylococcus pseudintermedius	-	-	-	-	-	-	-	-	-	S
266	Dog	2019	wound	Staphylococcus pseudintermedius	S	S	S	S	S	S	S	S	S	S
267	Cat	2019	other	Staphylococcus pseudintermedius	S	S	S	S	S	S	S	S	S	S
268	Dog	2019	skin/soft tissue	Staphylococcus pseudintermedius	R	S	S	R	R	S	-	R	S	S
269	Dog	2019	skin/soft tissue	Staphylococcus pseudintermedius	S	S	S	S	S	S	S	S	S	S
270	Cat	2019	skin/soft tissue	Staphylococcus pseudintermedius	S	S	S	S	S	S	-	S	S	S
271	Dog	2019	urogenital tract	Staphylococcus pseudintermedius	R	S	S	R	S	S	S	S	S	S
272	Dog	2019	skin/soft tissue	Staphylococcus pseudintermedius	R	S	S	S	S	S	S	S	S	S
273	Dog	2019	skin/soft tissue	Staphylococcus pseudintermedius	R	S	S	S	S	S	S	S	S	S
274	Dog	2019	respiratory tract	Staphylococcus pseudintermedius	R	S	S	S	S	S	S	S	S	S
275	Dog	2019	skin/soft tissue	Staphylococcus pseudintermedius	S	S	S	S	S	S	S	S	S	S
276	Dog	2019	other	Staphylococcus pseudintermedius	S	S	S	S	S	S	S	S	S	S
277	Cat	2019	other	Staphylococcus pseudintermedius	R	S	S	R	S	R	S	S	R	S
278	Dog	2019	other	Staphylococcus pseudintermedius	S	S	S	S	S	S	S	S	S	S
279	Dog	2019	other	Staphylococcus pseudintermedius	S	S	S	S	S	S	S	S	S	S
280	Dog	2019	skin/soft tissue	Staphylococcus pseudintermedius	R	R	S	R	R	I	-	R	S	R
281	Dog	2019	respiratory tract	Staphylococcus pseudintermedius	R	S	S	R	S	S	-	S	S	S
282	Dog	2019	skin/soft tissue	Staphylococcus pseudintermedius	R	S	S	R	S	R	S	S	R	S
283	Dog	2019	skin/soft tissue	Staphylococcus pseudintermedius	R	S	S	R	S	S	-	S	S	S
284	Dog	2019	urogenital tract	Staphylococcus pseudintermedius	R	S	S	R	I	S	-	R	S	S
285	Dog	2019	other	Staphylococcus pseudintermedius	R	S	S	S	S	S	S	S	S	S
286	Dog	2019	skin/soft tissue	Staphylococcus pseudintermedius	R	S	S	S	S	S	S	S	S	S
287	Dog	2019	skin/soft tissue	Staphylococcus pseudintermedius	R	S	S	S	S	S	S	S	S	S
288	Dog	2019	other	Staphylococcus pseudintermedius	R	S	S	R	S	S	-	S	S	S
289	Dog	2019	wound	Staphylococcus pseudintermedius	R	S	S	S	S	I	S	S	S	S
290	Dog	2019	other	Staphylococcus pseudintermedius	S	S	S	R	S	S	-	S	S	S
291	Dog	2019	skin/soft tissue	Staphylococcus pseudintermedius	R	S	S	S	S	S	S	S	S	S
292	Dog	2019	urogenital tract	Staphylococcus pseudintermedius	S	S	S	S	S	S	S	S	S	S
293	Dog	2019	skin/soft tissue	Staphylococcus pseudintermedius	R	S	S	R	S	S	-	S	S	S
294	Dog	2019	respiratory tract	Staphylococcus pseudintermedius	R	S	S	S	S	S	S	S	S	S
295	Dog	2019	skin/soft tissue	Staphylococcus pseudintermedius	R	S	S	R	S	S	-	S	S	S
296	Dog	2019	other	Staphylococcus pseudintermedius	R	R	S	R	R	S	S	R	S	R
297	Dog	2019	other	Staphylococcus pseudintermedius	R	S	S	R	S	R	S	S	R	S
298	Dog	2019	skin/soft tissue	Staphylococcus pseudintermedius	R	S	S	I	S	S	S	S	S	S
299	Dog	2019	skin/soft tissue	Staphylococcus pseudintermedius	R	S	S	S	S	S	S	S	S	S
300	Dog	2019	wound	Staphylococcus pseudintermedius	S	S	S	R	S	S	-	S	S	S
301	Dog	2019	skin/soft tissue	Staphylococcus pseudintermedius	S	S	S	S	S	S	S	S	S	S
302	Dog	2019	skin/soft tissue	Staphylococcus pseudintermedius	S	S	S	S	S	S	S	S	S	S
303	Dog	2019	other	Staphylococcus pseudintermedius	R	S	S	R	S	S	-	S	S	S
304	Dog	2019	wound	Staphylococcus pseudintermedius	R	R	S	S	I	S	S	R	S	R
305	Dog	2019	other	Staphylococcus pseudintermedius	S	S	S	S	S	S	S	S	S	S
306	Dog	2019	skin/soft tissue	Staphylococcus pseudintermedius	R	S	S	S	S	S	S	S	S	S
307	Dog	2019	skin/soft tissue	Staphylococcus pseudintermedius	R	S	S	R	S	S	-	S	S	S
308	Dog	2019	skin/soft tissue	Staphylococcus pseudintermedius	R	S	S	S	S	I	S	S	S	S
309	Dog	2019	urogenital tract	Staphylococcus pseudintermedius	R	S	S	S	S	S	S	S	S	S
310	Dog	2019	urogenital tract	Staphylococcus pseudintermedius	R	S	S	S	S	S	S	S	S	S
311	Dog	2019	skin/soft tissue	Staphylococcus pseudintermedius	R	S	S	S	S	S	S	S	S	S
312	Dog	2019	skin/soft tissue	Staphylococcus pseudintermedius	S	S	S	R	S	S	-	S	S	S
313	Dog	2019	other	Staphylococcus pseudintermedius	R	S	S	R	S	S	S	S	S	S
314	Dog	2019	other	Staphylococcus pseudintermedius	S	S	S	S	S	S	S	S	S	S
315	Dog	2019	skin/soft tissue	Staphylococcus pseudintermedius	R	S	S	R	S	S	-	S	S	S
316	Dog	2019	skin/soft tissue	Staphylococcus pseudintermedius	R	S	S	S	S	S	S	S	S	S
317	Dog	2019	skin/soft tissue	Staphylococcus pseudintermedius	R	S	S	R	S	S	-	S	S	S
318	Dog	2019	other	Staphylococcus pseudintermedius	S	S	S	S	S	S	S	R	S	S
319	Dog	2019	urogenital tract	Staphylococcus pseudintermedius	R	S	S	S	S	R	S	S	S	S
320	Dog	2019	skin/soft tissue	Staphylococcus pseudintermedius	R	R	I	R	R	I	S	R	S	R
321	Dog	2019	skin/soft tissue	Staphylococcus pseudintermedius	S	S	S	S	S	S	S	S	S	S
322	Dog	2019	skin/soft tissue	Staphylococcus pseudintermedius	R	S	S	R	S	S	S	S	S	S
323	Dog	2019	urogenital tract	Staphylococcus pseudintermedius	S	S	S	S	S	S	S	S	S	S
324	Dog	2019	other	Staphylococcus pseudintermedius	R	S	S	R	S	S	S	S	S	S
325	Dog	2019	other	Staphylococcus pseudintermedius	R	S	S	S	S	S	S	S	S	S
326	Dog	2019	skin/soft tissue	Staphylococcus pseudintermedius	R	S	S	S	S	S	S	S	S	S
327	Dog	2019	other	Staphylococcus pseudintermedius	S	S	S	S	S	S	S	S	S	S
328	Dog	2019	other	Staphylococcus pseudintermedius	R	R	S	R	R	S	S	R	S	R
329	Dog	2019	skin/soft tissue	Staphylococcus pseudintermedius	R	S	S	R	S	S	-	S	S	S
330	Dog	2019	other	Staphylococcus pseudintermedius	R	S	S	S	I	S	S	S	S	S
331	Dog	2019	urogenital tract	Staphylococcus pseudintermedius	R	R	S	R	R	I	-	S	S	R
332	Dog	2019	skin/soft tissue	Staphylococcus pseudintermedius	S	S	S	S	S	S	S	S	S	S
333	Dog	2019	skin/soft tissue	Staphylococcus pseudintermedius	S	S	S	S	S	I	S	S	S	S
334	Dog	2019	urogenital tract	Staphylococcus pseudintermedius	S	S	S	S	S	S	S	S	S	S
335	Dog	2019	other	Staphylococcus pseudintermedius	S	S	S	S	S	S	S	S	S	S
336	Dog	2019	skin/soft tissue	Staphylococcus pseudintermedius	R	S	S	S	S	S	S	S	S	S
337	Dog	2019	skin/soft tissue	Staphylococcus pseudintermedius	R	S	S	S	S	S	S	S	S	S
338	Dog	2019	other	Staphylococcus pseudintermedius	S	S	S	S	S	S	S	S	S	S
339	Dog	2019	skin/soft tissue	Staphylococcus pseudintermedius	R	S	S	R	S	S	-	S	S	S
340	Dog	2019	skin/soft tissue	Staphylococcus pseudintermedius	S	S	S	S	S	S	S	S	S	S
341	Dog	2019	urogenital tract	Staphylococcus pseudintermedius	S	S	S	S	S	S	S	S	S	S
342	Dog	2019	other	Staphylococcus pseudintermedius	R	S	S	R	S	I	S	S	S	S
343	Dog	2019	skin/soft tissue	Staphylococcus pseudintermedius	R	S	S	S	S	S	S	S	S	S
344	Dog	2019	skin/soft tissue	Staphylococcus pseudintermedius	R	S	S	S	S	I	S	S	S	S
345	Dog	2019	skin/soft tissue	Staphylococcus pseudintermedius	-	-	S	-	-	S	S	-	S	S
346	Dog	2019	respiratory tract	Staphylococcus pseudintermedius	R	R	S	R	R	S	S	R	S	R
347	Dog	2019	skin/soft tissue	Staphylococcus pseudintermedius	R	S	S	S	S	S	S	S	S	S
348	Dog	2019	skin/soft tissue	Staphylococcus pseudintermedius	S	S	S	S	S	S	S	S	S	S
349	Dog	2019	skin/soft tissue	Staphylococcus pseudintermedius	S	S	S	R	S	I	S	S	S	S
350	Dog	2019	urogenital tract	Staphylococcus pseudintermedius	R	S	S	S	S	S	S	S	S	S
351	Dog	2019	skin/soft tissue	Staphylococcus pseudintermedius	S	S	S	S	S	I	S	S	S	S
352	Dog	2019	respiratory tract	Staphylococcus pseudintermedius	S	S	S	S	S	S	S	S	S	S
353	Dog	2019	respiratory tract	Staphylococcus pseudintermedius	R	S	S	-	S	S	S	S	S	S
354	Dog	2019	other	Staphylococcus pseudintermedius	S	S	S	S	S	S	S	S	S	S
355	Dog	2019	skin/soft tissue	Staphylococcus pseudintermedius	S	S	S	R	S	S	-	S	S	S
356	Dog	2019	skin/soft tissue	Staphylococcus pseudintermedius	R	S	S	S	S	S	S	S	S	S
357	Dog	2019	skin/soft tissue	Staphylococcus pseudintermedius	S	S	S	S	S	I	S	S	S	S
358	Dog	2019	other	Staphylococcus pseudintermedius	R	S	S	S	S	S	S	S	S	S
359	Dog	2019	skin/soft tissue	Staphylococcus pseudintermedius	R	R	S	R	R	I	S	R	S	R
360	Dog	2019	skin/soft tissue	Staphylococcus pseudintermedius	R	S	S	S	S	S	S	S	S	S
361	Dog	2019	skin/soft tissue	Staphylococcus pseudintermedius	R	S	S	R	S	S	-	S	S	S
362	Dog	2019	skin/soft tissue	Staphylococcus pseudintermedius	S	S	S	S	S	S	S	S	S	S
363	Dog	2019	skin/soft tissue	Staphylococcus pseudintermedius	S	S	S	S	S	S	S	S	S	S
364	Dog	2019	skin/soft tissue	Staphylococcus pseudintermedius	R	S	S	S	S	S	S	S	S	S
365	Dog	2019	skin/soft tissue	Staphylococcus pseudintermedius	R	S	S	R	S	S	-	S	S	S
366	Dog	2019	skin/soft tissue	Staphylococcus pseudintermedius	S	S	S	S	S	S	S	S	S	S
367	Dog	2019	other	Staphylococcus pseudintermedius	S	S	S	S	S	I	S	S	S	S
368	Dog	2019	skin/soft tissue	Staphylococcus pseudintermedius	R	S	S	R	S	S	S	S	R	S
369	Dog	2019	skin/soft tissue	Staphylococcus pseudintermedius	S	S	S	S	S	I	S	S	S	S
370	Dog	2019	skin/soft tissue	Staphylococcus pseudintermedius	-	-	S	-	-	S	S	-	S	S
371	Dog	2019	other	Staphylococcus pseudintermedius	R	S	S	R	S	I	-	S	S	S
372	Dog	2019	other	Staphylococcus pseudintermedius	R	S	S	R	R	S	S	R	S	S
373	Cat	2019	other	Staphylococcus pseudintermedius	S	S	S	S	S	S	S	S	S	S
374	Dog	2019	wound	Staphylococcus pseudintermedius	R	S	S	R	S	S	-	R	S	S
375	Dog	2019	respiratory tract	Staphylococcus pseudintermedius	R	S	S	R	S	S	S	S	R	S
376	Dog	2019	skin/soft tissue	Staphylococcus pseudintermedius	R	S	S	S	S	I	S	S	S	S
377	Dog	2019	skin/soft tissue	Staphylococcus pseudintermedius	R	S	S	S	S	I	S	S	S	S
378	Cat	2019	other	Staphylococcus pseudintermedius	S	S	S	S	S	I	S	S	S	S
379	Dog	2019	skin/soft tissue	Staphylococcus pseudintermedius	S	S	S	S	S	S	S	S	S	S
380	Cat	2019	respiratory tract	Staphylococcus pseudintermedius	I	S	S	R	S	I	-	S	S	S
381	Dog	2019	urogenital tract	Staphylococcus pseudintermedius	-	-	S	-	-	S	S	-	S	S
382	Dog	2019	skin/soft tissue	Staphylococcus pseudintermedius	R	S	S	R	S	S	-	S	S	S
383	Dog	2019	other	Staphylococcus pseudintermedius	S	S	S	S	S	S	S	S	S	S
384	Dog	2019	urogenital tract	Staphylococcus pseudintermedius	R	S	S	S	S	S	S	S	S	S
385	Dog	2019	skin/soft tissue	Staphylococcus pseudintermedius	S	S	S	R	S	S	-	S	S	S
386	Dog	2019	other	Staphylococcus pseudintermedius	R	R	S	R	R	S	S	R	S	R
387	Dog	2019	skin/soft tissue	Staphylococcus pseudintermedius	R	S	S	R	S	S	-	S	S	S
388	Dog	2019	other	Staphylococcus pseudintermedius	-	-	-	-	-	-	-	-	-	S
389	Dog	2019	wound	Staphylococcus pseudintermedius	S	S	S	R	S	S	-	S	S	S
390	Dog	2019	other	Staphylococcus pseudintermedius	S	S	S	S	S	S	S	S	S	S
391	Dog	2019	other	Staphylococcus pseudintermedius	S	S	S	S	S	S	S	S	S	S
392	Dog	2019	skin/soft tissue	Staphylococcus pseudintermedius	R	S	S	R	S	I	S	S	I	S
393	Dog	2019	skin/soft tissue	Staphylococcus pseudintermedius	S	S	S	R	S	S	S	S	S	S
394	Dog	2019	respiratory tract	Staphylococcus pseudintermedius	R	S	S	R	S	S	-	S	S	S
395	Dog	2019	skin/soft tissue	Staphylococcus pseudintermedius	S	S	S	S	S	S	S	S	S	S
396	Dog	2019	skin/soft tissue	Staphylococcus pseudintermedius	R	R	S	R	S	S	-	S	R	S
397	Dog	2019	wound	Staphylococcus pseudintermedius	S	S	S	S	S	S	S	S	S	S
398	Dog	2019	wound	Staphylococcus pseudintermedius	R	S	S	S	S	S	S	S	S	S
399	Dog	2019	skin/soft tissue	Staphylococcus pseudintermedius	S	S	R	S	S	S	S	S	S	S
400	Dog	2019	other	Staphylococcus pseudintermedius	R	R	I	R	R	R	S	R	S	S
401	Dog	2019	skin/soft tissue	Staphylococcus pseudintermedius	S	S	S	S	S	S	S	S	S	S
402	Dog	2019	other	Staphylococcus pseudintermedius	S	S	S	R	S	S	-	S	S	S
403	Dog	2019	wound	Staphylococcus pseudintermedius	S	S	S	S	S	S	S	S	S	S
404	Dog	2019	other	Staphylococcus pseudintermedius	S	S	S	R	S	S	S	S	S	S
405	Dog	2019	skin/soft tissue	Staphylococcus pseudintermedius	S	S	S	S	S	I	S	S	S	S
406	Dog	2019	respiratory tract	Staphylococcus pseudintermedius	R	R	S	R	R	I	S	R	S	R
407	Dog	2019	other	Staphylococcus pseudintermedius	R	S	S	R	S	S	-	-	S	S
408	Dog	2019	other	Staphylococcus pseudintermedius	R	S	S	S	S	S	S	S	S	S
409	Dog	2019	other	Staphylococcus pseudintermedius	S	S	S	R	S	S	-	S	S	S
410	Dog	2019	skin/soft tissue	Staphylococcus pseudintermedius	S	S	S	S	S	S	S	S	S	S
411	Dog	2019	wound	Staphylococcus pseudintermedius	R	S	S	S	S	S	S	S	S	S
412	Dog	2019	skin/soft tissue	Staphylococcus pseudintermedius	R	S	S	S	S	S	S	R	S	S
413	Cat	2019	respiratory tract	Staphylococcus pseudintermedius	R	R	S	R	R	S	S	R	I	R
414	Dog	2019	other	Staphylococcus pseudintermedius	R	S	S	S	S	S	S	S	S	S
415	Dog	2019	respiratory tract	Staphylococcus pseudintermedius	S	S	S	S	S	S	S	S	S	S
416	Dog	2019	skin/soft tissue	Staphylococcus pseudintermedius	S	S	S	S	S	S	S	S	S	S
417	Dog	2019	wound	Staphylococcus pseudintermedius	R	S	I	R	S	S	-	S	S	S
418	Dog	2019	urogenital tract	Staphylococcus pseudintermedius	R	R	S	R	R	I	S	R	S	S
419	Dog	2019	skin/soft tissue	Staphylococcus pseudintermedius	R	S	S	S	S	S	S	S	S	S
420	Dog	2019	urogenital tract	Staphylococcus pseudintermedius	R	S	S	S	S	S	S	S	S	S
421	Dog	2019	skin/soft tissue	Staphylococcus pseudintermedius	S	S	S	S	S	I	S	S	S	S
422	Cat	2019	skin/soft tissue	Staphylococcus pseudintermedius	S	S	S	S	S	S	S	S	S	S
423	Dog	2019	skin/soft tissue	Staphylococcus pseudintermedius	R	S	S	R	S	S	-	S	S	S
424	Dog	2019	skin/soft tissue	Staphylococcus pseudintermedius	R	S	S	S	S	S	S	S	S	S
425	Dog	2019	skin/soft tissue	Staphylococcus pseudintermedius	S	S	S	S	S	S	S	S	S	S
426	Dog	2019	skin/soft tissue	Staphylococcus pseudintermedius	R	S	S	S	S	S	S	S	S	S
427	Dog	2019	urogenital tract	Staphylococcus pseudintermedius	R	S	S	S	S	I	S	S	S	S
428	Dog	2019	other	Staphylococcus pseudintermedius	R	S	S	R	R	S	-	S	S	S
429	Dog	2019	other	Staphylococcus pseudintermedius	R	S	S	S	S	S	S	R	S	S
430	Dog	2019	skin/soft tissue	Staphylococcus pseudintermedius	R	S	S	S	R	S	S	S	S	S
431	Dog	2019	skin/soft tissue	Staphylococcus pseudintermedius	R	S	S	S	S	S	S	S	S	S
432	Dog	2019	other	Staphylococcus pseudintermedius	R	S	S	S	S	S	-	S	S	S
433	Dog	2019	other	Staphylococcus pseudintermedius	S	S	S	S	S	S	S	S	S	S
434	Dog	2019	wound	Staphylococcus pseudintermedius	S	S	S	S	S	S	S	S	S	S
435	Dog	2019	skin/soft tissue	Staphylococcus pseudintermedius	S	S	S	S	S	S	S	S	S	S
436	Dog	2019	other	Staphylococcus pseudintermedius	S	S	S	S	S	S	S	S	S	S
437	Dog	2019	other	Staphylococcus pseudintermedius	S	S	S	R	S	S	-	S	S	S
438	Dog	2019	skin/soft tissue	Staphylococcus pseudintermedius	R	S	S	S	S	S	S	S	S	S
439	Dog	2019	other	Staphylococcus pseudintermedius	R	S	I	S	S	S	S	S	S	S
440	Dog	2019	skin/soft tissue	Staphylococcus pseudintermedius	R	R	S	R	-	I	-	S	S	R
441	Dog	2019	wound	Staphylococcus pseudintermedius	S	S	S	S	S	S	S	S	S	S
442	Dog	2019	other	Staphylococcus pseudintermedius	S	S	S	S	S	S	S	S	S	S
443	Dog	2019	other	Staphylococcus pseudintermedius	S	S	S	S	S	S	S	S	S	S
444	Dog	2019	other	Staphylococcus pseudintermedius	R	S	S	S	S	S	S	S	S	S
445	Dog	2019	skin/soft tissue	Staphylococcus pseudintermedius	R	S	S	S	S	S	S	S	S	S
446	Dog	2019	urogenital tract	Staphylococcus pseudintermedius	R	R	S	R	S	S	S	R	S	R
447	Dog	2019	skin/soft tissue	Staphylococcus pseudintermedius	R	S	S	S	S	S	S	S	S	S
448	Dog	2019	skin/soft tissue	Staphylococcus pseudintermedius	S	S	S	S	S	S	S	S	S	S
449	Dog	2019	urogenital tract	Staphylococcus pseudintermedius	R	S	S	R	S	S	-	S	S	S
450	Dog	2019	skin/soft tissue	Staphylococcus pseudintermedius	S	S	S	S	S	S	S	S	S	S
451	Dog	2019	skin/soft tissue	Staphylococcus pseudintermedius	R	S	S	R	S	S	-	S	S	S
452	Dog	2019	skin/soft tissue	Staphylococcus pseudintermedius	R	S	S	R	S	R	S	S	S	S
453	Dog	2019	other	Staphylococcus pseudintermedius	R	S	S	S	S	S	S	S	S	S
454	Dog	2019	respiratory tract	Staphylococcus pseudintermedius	R	S	S	S	S	R	S	R	S	S
455	Dog	2019	urogenital tract	Staphylococcus pseudintermedius	-	-	S	-	-	S	S	-	S	S
456	Dog	2019	other	Staphylococcus pseudintermedius	S	S	I	R	S	I	-	R	S	S
457	Dog	2019	skin/soft tissue	Staphylococcus pseudintermedius	R	S	S	R	S	R	-	S	S	S
458	Cat	2019	other	Staphylococcus pseudintermedius	R	R	I	R	R	R	S	R	I	R
459	Dog	2019	skin/soft tissue	Staphylococcus pseudintermedius	S	S	S	S	S	S	S	S	S	S
460	Dog	2019	skin/soft tissue	Staphylococcus pseudintermedius	S	S	S	S	S	S	S	S	S	S
461	Dog	2019	wound	Staphylococcus pseudintermedius	R	S	S	S	S	S	S	S	S	S
462	Dog	2019	urogenital tract	Staphylococcus pseudintermedius	R	S	S	S	S	S	S	S	S	S
463	Dog	2019	respiratory tract	Staphylococcus pseudintermedius	R	S	S	R	S	I	-	R	S	S
464	Dog	2019	skin/soft tissue	Staphylococcus pseudintermedius	S	S	S	S	S	S	S	S	S	S
465	Dog	2019	urogenital tract	Staphylococcus pseudintermedius	R	S	S	R	S	I	-	S	S	S
466	Dog	2019	skin/soft tissue	Staphylococcus pseudintermedius	R	S	S	S	S	S	S	S	S	S
467	Dog	2019	skin/soft tissue	Staphylococcus pseudintermedius	R	R	S	S	S	S	S	S	S	R
468	Dog	2019	urogenital tract	Staphylococcus pseudintermedius	S	S	R	R	S	S	S	R	S	S
469	Dog	2019	other	Staphylococcus pseudintermedius	R	S	S	I	S	S	S	S	S	S
470	Dog	2019	skin/soft tissue	Staphylococcus pseudintermedius	R	S	S	S	S	S	S	S	S	S
471	Dog	2019	skin/soft tissue	Staphylococcus pseudintermedius	R	S	S	R	I	S	-	S	R	S
472	Dog	2019	respiratory tract	Staphylococcus pseudintermedius	R	S	S	R	S	R	-	S	S	S
473	Cat	2019	skin/soft tissue	Staphylococcus pseudintermedius	R	S	S	S	S	S	S	S	S	S
474	Dog	2019	wound	Staphylococcus pseudintermedius	S	S	S	S	S	S	S	S	S	S
475	Dog	2019	skin/soft tissue	Staphylococcus pseudintermedius	R	S	S	S	S	S	S	R	S	S
476	Dog	2019	wound	Staphylococcus pseudintermedius	R	R	I	R	R	R	S	R	S	R
477	Dog	2019	wound	Staphylococcus pseudintermedius	S	S	S	S	S	S	S	S	S	S
478	Dog	2019	skin/soft tissue	Staphylococcus pseudintermedius	R	S	S	R	S	S	-	R	S	S
479	Dog	2019	other	Staphylococcus pseudintermedius	R	S	S	S	S	I	S	S	S	S
480	Dog	2019	other	Staphylococcus pseudintermedius	R	S	S	S	S	S	S	S	S	S
481	Cat	2019	other	Staphylococcus pseudintermedius	I	S	S	S	S	S	S	S	S	S
482	Dog	2019	other	Staphylococcus pseudintermedius	R	S	S	S	S	R	S	S	S	S
483	Dog	2019	other	Staphylococcus pseudintermedius	R	R	R	R	R	I	-	R	S	R
484	Dog	2019	skin/soft tissue	Staphylococcus pseudintermedius	R	S	S	S	S	I	S	S	S	S
485	Dog	2019	skin/soft tissue	Staphylococcus pseudintermedius	S	S	S	R	S	S	-	S	S	S
486	Dog	2019	skin/soft tissue	Staphylococcus pseudintermedius	S	S	S	S	S	S	S	S	S	S
487	Dog	2019	skin/soft tissue	Staphylococcus pseudintermedius	R	S	S	R	S	S	-	S	S	S
488	Dog	2019	other	Staphylococcus pseudintermedius	R	S	S	R	S	I	-	S	S	S
489	Dog	2019	skin/soft tissue	Staphylococcus pseudintermedius	R	S	S	S	S	S	S	S	S	S
490	Dog	2019	skin/soft tissue	Staphylococcus pseudintermedius	R	S	S	R	S	S	S	S	R	S
491	Dog	2019	urogenital tract	Staphylococcus pseudintermedius	S	S	S	S	S	I	S	S	S	S
492	Dog	2019	other	Staphylococcus pseudintermedius	R	S	S	S	S	S	S	S	S	S
493	Dog	2019	other	Staphylococcus pseudintermedius	R	S	S	S	S	S	S	S	S	S
494	Dog	2019	other	Staphylococcus pseudintermedius	R	S	S	R	S	S	-	S	S	S
495	Dog	2019	other	Staphylococcus pseudintermedius	R	S	S	S	S	S	S	S	S	S
496	Cat	2019	other	Staphylococcus pseudintermedius	R	S	S	S	S	S	S	S	S	S
497	Dog	2019	other	Staphylococcus pseudintermedius	S	S	S	S	S	S	S	S	S	S
498	Dog	2019	other	Staphylococcus pseudintermedius	R	S	S	S	S	S	S	S	S	S
499	Dog	2019	other	Staphylococcus pseudintermedius	S	S	S	S	S	S	S	S	S	S
500	Dog	2019	skin/soft tissue	Staphylococcus pseudintermedius	R	R	I	R	R	R	S	R	S	R
501	Dog	2019	respiratory tract	Staphylococcus pseudintermedius	R	S	S	R	S	S	-	S	S	S
502	Dog	2019	skin/soft tissue	Staphylococcus pseudintermedius	R	S	S	R	S	I	-	S	S	S
503	Dog	2019	skin/soft tissue	Staphylococcus pseudintermedius	R	S	S	S	S	S	S	S	S	S
504	Dog	2019	skin/soft tissue	Staphylococcus pseudintermedius	S	S	S	S	S	S	S	S	S	S
505	Dog	2019	skin/soft tissue	Staphylococcus pseudintermedius	R	S	S	S	S	S	S	S	S	S
506	Dog	2019	skin/soft tissue	Staphylococcus pseudintermedius	S	S	S	R	S	S	-	S	S	S
507	Dog	2019	urogenital tract	Staphylococcus pseudintermedius	-	S	S	S	S	S	S	S	I	S
508	Dog	2019	respiratory tract	Staphylococcus pseudintermedius	R	S	S	R	S	S	-	S	S	S
509	Dog	2019	other	Staphylococcus pseudintermedius	R	R	I	-	S	R	S	S	-	S
510	Dog	2019	other	Staphylococcus pseudintermedius	R	S	S	S	S	S	S	S	S	S
511	Dog	2019	other	Staphylococcus pseudintermedius	S	S	S	S	S	R	S	S	S	S
512	Dog	2019	skin/soft tissue	Staphylococcus pseudintermedius	R	S	S	S	S	S	S	S	S	S
513	Dog	2019	urogenital tract	Staphylococcus pseudintermedius	R	S	S	R	S	S	-	S	S	S
514	Dog	2019	skin/soft tissue	Staphylococcus pseudintermedius	R	S	S	S	S	S	S	S	S	S
515	Dog	2019	skin/soft tissue	Staphylococcus pseudintermedius	S	S	S	S	S	S	S	S	S	S
516	Dog	2019	wound	Staphylococcus pseudintermedius	S	S	S	S	S	S	S	S	S	S
517	Dog	2019	skin/soft tissue	Staphylococcus pseudintermedius	S	S	S	S	S	S	S	S	S	S
518	Dog	2019	other	Staphylococcus pseudintermedius	R	S	S	S	S	I	S	S	S	S
519	Dog	2019	wound	Staphylococcus pseudintermedius	R	R	I	R	R	I	S	R	S	R
520	Dog	2019	wound	Staphylococcus pseudintermedius	R	S	S	R	S	S	-	S	S	S
521	Dog	2019	wound	Staphylococcus pseudintermedius	R	S	S	S	S	S	S	S	S	S
522	Dog	2019	other	Staphylococcus pseudintermedius	R	S	S	R	S	S	-	S	S	S
523	Dog	2019	skin/soft tissue	Staphylococcus pseudintermedius	R	S	S	S	S	S	S	S	S	S
524	Dog	2019	other	Staphylococcus pseudintermedius	R	S	S	S	S	S	S	S	S	S
525	Dog	2019	skin/soft tissue	Staphylococcus pseudintermedius	S	S	S	S	S	S	S	S	S	S
526	Dog	2019	skin/soft tissue	Staphylococcus pseudintermedius	R	S	S	S	S	I	S	S	S	S
527	Dog	2019	wound	Staphylococcus pseudintermedius	S	S	S	S	S	S	S	S	S	S
528	Dog	2019	skin/soft tissue	Staphylococcus pseudintermedius	R	S	S	R	S	S	-	S	S	S
529	Dog	2019	skin/soft tissue	Staphylococcus pseudintermedius	S	S	S	S	S	S	S	S	S	S
530	Dog	2019	skin/soft tissue	Staphylococcus pseudintermedius	S	S	S	R	S	R	-	R	S	S
531	Dog	2019	other	Staphylococcus pseudintermedius	R	S	S	S	S	I	S	R	S	S
532	Dog	2019	skin/soft tissue	Staphylococcus pseudintermedius	R	S	S	R	S	S	-	S	S	S
533	Dog	2019	skin/soft tissue	Staphylococcus pseudintermedius	S	S	S	S	S	S	S	S	S	S
534	Dog	2019	skin/soft tissue	Staphylococcus pseudintermedius	R	S	S	S	S	S	S	S	S	S
535	Dog	2019	respiratory tract	Staphylococcus pseudintermedius	R	S	S	S	S	S	S	R	S	S
536	Dog	2019	skin/soft tissue	Staphylococcus pseudintermedius	R	S	S	S	S	I	S	S	S	S
537	Dog	2019	respiratory tract	Staphylococcus pseudintermedius	S	S	S	S	S	S	S	S	S	S
538	Dog	2019	skin/soft tissue	Staphylococcus pseudintermedius	R	S	S	R	S	I	-	S	S	S
539	Dog	2019	other	Staphylococcus pseudintermedius	R	S	S	I	S	S	S	S	R	S
540	Dog	2019	respiratory tract	Staphylococcus pseudintermedius	R	S	S	R	R	I	-	S	S	S
541	Dog	2019	other	Staphylococcus pseudintermedius	R	S	S	S	S	S	S	S	S	S
542	Dog	2019	skin/soft tissue	Staphylococcus pseudintermedius	R	S	S	S	S	S	S	S	S	S
543	Dog	2019	other	Staphylococcus pseudintermedius	R	S	S	S	S	S	S	S	S	S
544	Dog	2019	other	Staphylococcus pseudintermedius	S	S	S	S	S	I	S	S	S	S
545	Dog	2019	skin/soft tissue	Staphylococcus pseudintermedius	S	S	S	S	S	S	S	S	S	S
546	Dog	2019	skin/soft tissue	Staphylococcus pseudintermedius	R	S	S	S	S	I	S	S	S	S
547	Dog	2019	skin/soft tissue	Staphylococcus pseudintermedius	S	S	S	S	R	S	S	S	S	S
548	Dog	2019	other	Staphylococcus pseudintermedius	S	S	I	S	S	S	S	S	S	S
549	Dog	2019	skin/soft tissue	Staphylococcus pseudintermedius	R	S	S	R	S	I	-	S	R	S
550	Dog	2019	skin/soft tissue	Staphylococcus pseudintermedius	R	S	S	S	S	I	S	S	S	S
551	Dog	2019	skin/soft tissue	Staphylococcus pseudintermedius	S	S	S	S	S	S	S	S	S	S
552	Dog	2019	skin/soft tissue	Staphylococcus pseudintermedius	R	S	S	I	S	S	S	S	R	S
553	Dog	2019	urogenital tract	Staphylococcus pseudintermedius	S	S	S	S	S	S	S	S	S	S
554	Cat	2019	skin/soft tissue	Staphylococcus pseudintermedius	S	S	S	S	S	S	S	S	S	S
555	Dog	2019	skin/soft tissue	Staphylococcus pseudintermedius	R	R	S	R	S	S	-	S	S	R
556	Dog	2019	skin/soft tissue	Staphylococcus pseudintermedius	S	S	S	S	S	S	S	S	S	S
557	Dog	2019	other	Staphylococcus pseudintermedius	R	S	S	S	S	S	S	S	S	S
558	Dog	2019	skin/soft tissue	Staphylococcus pseudintermedius	R	S	S	R	S	I	-	S	S	S
559	Dog	2019	urogenital tract	Staphylococcus pseudintermedius	S	S	S	S	S	S	S	S	S	S
560	Dog	2019	skin/soft tissue	Staphylococcus pseudintermedius	R	S	S	S	S	S	S	S	S	S
561	Dog	2019	skin/soft tissue	Staphylococcus pseudintermedius	R	S	S	R	S	S	S	S	S	S
562	Dog	2019	skin/soft tissue	Staphylococcus pseudintermedius	S	S	S	S	S	I	S	S	S	S
563	Dog	2019	skin/soft tissue	Staphylococcus pseudintermedius	R	S	S	S	S	S	S	S	S	S
564	Dog	2019	skin/soft tissue	Staphylococcus pseudintermedius	R	S	S	S	S	R	-	S	S	S
565	Dog	2019	respiratory tract	Staphylococcus pseudintermedius	S	S	S	S	S	S	S	S	S	S
566	Dog	2019	skin/soft tissue	Staphylococcus pseudintermedius	S	S	S	S	S	S	S	S	S	S
567	Dog	2019	wound	Staphylococcus pseudintermedius	S	S	S	R	S	I	-	S	S	S
568	Dog	2019	skin/soft tissue	Staphylococcus pseudintermedius	-	-	-	-	-	-	-	-	-	S
569	Dog	2019	other	Staphylococcus pseudintermedius	S	S	S	S	S	S	S	S	S	S
570	Dog	2019	wound	Staphylococcus pseudintermedius	R	S	S	S	S	I	S	S	S	S
571	Dog	2019	other	Staphylococcus pseudintermedius	R	S	S	S	S	S	S	S	S	S
572	Dog	2019	skin/soft tissue	Staphylococcus pseudintermedius	S	S	S	S	S	S	S	S	S	S
573	Dog	2019	skin/soft tissue	Staphylococcus pseudintermedius	S	S	S	S	S	S	S	S	S	S
574	Dog	2019	skin/soft tissue	Staphylococcus pseudintermedius	S	S	S	S	S	S	S	S	S	S
575	Dog	2019	skin/soft tissue	Staphylococcus pseudintermedius	R	S	S	R	R	I	S	R	S	S
576	Dog	2019	urogenital tract	Staphylococcus pseudintermedius	R	S	S	R	S	R	S	S	I	S
577	Dog	2019	skin/soft tissue	Staphylococcus pseudintermedius	R	S	S	R	S	S	S	S	R	S
578	Dog	2019	respiratory tract	Staphylococcus pseudintermedius	R	S	S	R	S	S	-	S	S	S
579	Dog	2019	other	Staphylococcus pseudintermedius	S	S	S	S	I	S	S	S	S	S
580	Dog	2019	wound	Staphylococcus pseudintermedius	R	S	S	R	S	S	-	S	S	S
581	Dog	2019	other	Staphylococcus pseudintermedius	R	S	S	R	S	S	S	S	R	S
582	Dog	2019	wound	Staphylococcus pseudintermedius	S	S	S	S	S	S	S	S	S	S
583	Dog	2019	skin/soft tissue	Staphylococcus pseudintermedius	S	S	S	S	S	S	S	S	S	S
584	Dog	2019	skin/soft tissue	Staphylococcus pseudintermedius	S	S	S	S	S	S	S	S	S	S
585	Dog	2019	skin/soft tissue	Staphylococcus pseudintermedius	S	S	S	S	S	I	S	R	S	S
586	Dog	2019	skin/soft tissue	Staphylococcus pseudintermedius	S	S	S	S	S	S	S	S	S	S
587	Cat	2019	respiratory tract	Staphylococcus pseudintermedius	-	S	S	S	S	S	S	S	S	S
588	Dog	2019	other	Staphylococcus pseudintermedius	R	R	S	R	I	S	S	R	S	R
589	Dog	2019	skin/soft tissue	Staphylococcus pseudintermedius	S	S	S	S	S	S	S	S	S	S
590	Dog	2019	other	Staphylococcus pseudintermedius	S	S	S	S	I	S	S	S	S	S
591	Dog	2019	skin/soft tissue	Staphylococcus pseudintermedius	R	S	S	R	S	S	-	S	S	S
592	Dog	2019	urogenital tract	Staphylococcus pseudintermedius	S	S	S	S	S	I	S	S	S	S
593	Dog	2019	urogenital tract	Staphylococcus pseudintermedius	S	S	S	S	S	S	S	S	S	S
594	Dog	2019	urogenital tract	Staphylococcus pseudintermedius	S	S	S	S	S	I	S	S	S	S
595	Dog	2019	skin/soft tissue	Staphylococcus pseudintermedius	S	S	S	S	S	S	S	S	S	S
596	Dog	2019	wound	Staphylococcus pseudintermedius	R	S	S	R	S	-	-	S	S	S
597	Dog	2019	skin/soft tissue	Staphylococcus pseudintermedius	R	S	S	S	S	S	S	S	S	S
598	Dog	2019	other	Staphylococcus pseudintermedius	S	S	S	S	S	S	S	S	S	S
599	Dog	2019	other	Staphylococcus pseudintermedius	R	S	S	I	S	S	S	S	S	S
600	Dog	2019	skin/soft tissue	Staphylococcus pseudintermedius	R	S	S	S	S	S	S	S	S	S
601	Dog	2019	skin/soft tissue	Staphylococcus pseudintermedius	R	S	S	R	S	S	-	S	S	S
602	Dog	2019	urogenital tract	Staphylococcus pseudintermedius	S	S	S	S	S	S	S	S	S	S
603	Dog	2019	respiratory tract	Staphylococcus pseudintermedius	R	R	S	R	S	S	-	S	R	R
604	Dog	2019	urogenital tract	Staphylococcus pseudintermedius	R	S	S	S	S	S	S	S	S	S
605	Dog	2019	skin/soft tissue	Staphylococcus pseudintermedius	R	S	S	R	S	S	-	S	S	S
606	Dog	2019	skin/soft tissue	Staphylococcus pseudintermedius	R	S	S	R	S	I	S	S	S	S
607	Dog	2019	respiratory tract	Staphylococcus pseudintermedius	R	S	S	S	S	S	S	S	S	S
608	Dog	2019	urogenital tract	Staphylococcus pseudintermedius	S	S	S	S	I	S	S	S	S	S
609	Dog	2019	other	Staphylococcus pseudintermedius	R	R	S	R	R	S	S	R	S	R
610	Dog	2019	skin/soft tissue	Staphylococcus pseudintermedius	R	S	S	R	S	S	-	S	S	S
611	Dog	2019	other	Staphylococcus pseudintermedius	S	S	S	S	S	S	S	S	S	S
612	Dog	2019	urogenital tract	Staphylococcus pseudintermedius	S	S	S	S	S	S	S	S	S	S
613	Dog	2019	wound	Staphylococcus pseudintermedius	S	S	S	S	S	S	S	S	S	S
614	Dog	2019	urogenital tract	Staphylococcus pseudintermedius	R	R	I	R	R	I	S	R	S	R
615	Dog	2019	skin/soft tissue	Staphylococcus pseudintermedius	S	S	S	S	S	S	S	S	S	S
616	Dog	2019	skin/soft tissue	Staphylococcus pseudintermedius	S	S	S	S	S	S	S	S	S	S
617	Dog	2019	other	Staphylococcus pseudintermedius	-	-	-	-	-	-	-	-	-	S
618	Dog	2019	skin/soft tissue	Staphylococcus pseudintermedius	R	S	S	I	S	I	S	S	R	S
619	Dog	2019	other	Staphylococcus pseudintermedius	S	S	S	S	S	S	S	S	S	S
620	Dog	2019	skin/soft tissue	Staphylococcus pseudintermedius	S	S	S	S	S	S	S	S	S	S
621	Dog	2019	skin/soft tissue	Staphylococcus pseudintermedius	S	S	S	S	S	I	S	S	S	S
622	Dog	2019	urogenital tract	Staphylococcus pseudintermedius	R	S	S	I	S	S	S	S	R	S
623	Dog	2019	wound	Staphylococcus pseudintermedius	S	S	S	S	S	S	S	S	S	S
624	Dog	2019	other	Staphylococcus pseudintermedius	S	S	S	S	S	S	S	S	S	S
625	Dog	2019	urogenital tract	Staphylococcus pseudintermedius	S	S	S	R	S	S	-	S	S	S
626	Dog	2019	other	Staphylococcus pseudintermedius	R	S	S	S	S	S	S	R	S	S
627	Dog	2019	skin/soft tissue	Staphylococcus pseudintermedius	S	S	S	S	S	S	S	S	S	S
628	Dog	2019	skin/soft tissue	Staphylococcus pseudintermedius	S	S	S	R	S	S	-	S	S	S
629	Dog	2019	skin/soft tissue	Staphylococcus pseudintermedius	R	S	S	S	S	S	S	S	S	S
630	Dog	2019	skin/soft tissue	Staphylococcus pseudintermedius	S	S	S	R	S	S	S	R	S	S
631	Dog	2019	wound	Staphylococcus pseudintermedius	R	S	S	S	S	S	S	S	S	S
632	Dog	2019	urogenital tract	Staphylococcus pseudintermedius	S	S	S	R	S	S	-	S	S	S
633	Dog	2019	other	Staphylococcus pseudintermedius	-	-	-	-	-	-	-	-	-	S
634	Dog	2019	respiratory tract	Staphylococcus pseudintermedius	R	R	S	R	R	I	S	R	S	R
635	Dog	2019	other	Staphylococcus pseudintermedius	S	S	S	S	S	S	S	S	S	S
636	Dog	2019	other	Staphylococcus pseudintermedius	R	S	S	R	S	R	S	S	R	S
637	Dog	2019	urogenital tract	Staphylococcus pseudintermedius	S	S	S	S	S	S	S	S	S	S
638	Dog	2019	wound	Staphylococcus pseudintermedius	S	S	S	S	S	I	S	S	S	S
639	Dog	2019	skin/soft tissue	Staphylococcus pseudintermedius	S	S	S	S	S	S	S	S	S	S
640	Cat	2019	respiratory tract	Staphylococcus pseudintermedius	S	S	S	S	S	S	-	S	S	S
641	Dog	2019	skin/soft tissue	Staphylococcus pseudintermedius	R	S	S	R	S	S	-	S	S	S
642	Dog	2019	wound	Staphylococcus pseudintermedius	R	S	S	S	S	S	S	S	S	S
643	Dog	2019	wound	Staphylococcus pseudintermedius	S	S	S	S	S	S	S	S	S	S
644	Dog	2019	skin/soft tissue	Staphylococcus pseudintermedius	S	S	S	S	S	S	S	S	S	S
645	Dog	2019	skin/soft tissue	Staphylococcus pseudintermedius	S	S	S	S	S	S	S	S	S	S
646	Dog	2019	wound	Staphylococcus pseudintermedius	S	S	S	S	S	S	S	S	S	S
647	Dog	2019	skin/soft tissue	Staphylococcus pseudintermedius	R	S	R	R	S	R	S	S	R	S
648	Dog	2019	skin/soft tissue	Staphylococcus pseudintermedius	R	S	S	S	S	I	S	S	S	S
649	Dog	2019	skin/soft tissue	Staphylococcus pseudintermedius	S	S	S	S	S	S	S	S	S	S
650	Cat	2019	skin/soft tissue	Staphylococcus pseudintermedius	S	S	S	S	S	S	S	S	S	S
651	Dog	2019	skin/soft tissue	Staphylococcus pseudintermedius	S	S	S	R	S	S	-	S	S	S
652	Dog	2019	skin/soft tissue	Staphylococcus pseudintermedius	R	S	S	R	S	I	-	S	S	S
653	Dog	2019	other	Staphylococcus pseudintermedius	S	S	S	S	S	S	S	S	S	S
654	Dog	2019	urogenital tract	Staphylococcus pseudintermedius	R	S	S	S	S	I	S	S	S	S
655	Dog	2019	skin/soft tissue	Staphylococcus pseudintermedius	R	S	-	S	S	S	-	S	S	S
656	Dog	2019	skin/soft tissue	Staphylococcus pseudintermedius	S	S	S	S	S	S	S	S	S	S
657	Cat	2019	skin/soft tissue	Staphylococcus pseudintermedius	R	R	S	R	R	S	S	S	S	R
658	Dog	2019	skin/soft tissue	Staphylococcus pseudintermedius	S	S	S	S	S	S	S	S	S	S
659	Dog	2019	other	Staphylococcus pseudintermedius	S	S	S	S	S	S	S	S	S	S
660	Dog	2019	wound	Staphylococcus pseudintermedius	S	S	S	S	S	S	S	S	S	S
661	Dog	2019	respiratory tract	Staphylococcus pseudintermedius	S	S	S	S	S	S	S	S	S	S
662	Dog	2019	skin/soft tissue	Staphylococcus pseudintermedius	S	S	S	S	S	S	S	S	S	S
663	Dog	2019	skin/soft tissue	Staphylococcus pseudintermedius	R	S	S	S	S	S	S	S	S	S
664	Dog	2019	other	Staphylococcus pseudintermedius	R	S	S	S	S	I	S	S	S	S
665	Dog	2019	skin/soft tissue	Staphylococcus pseudintermedius	R	S	S	S	S	S	S	S	S	S
666	Dog	2019	other	Staphylococcus pseudintermedius	R	S	S	S	S	S	S	S	S	S
667	Dog	2019	urogenital tract	Staphylococcus pseudintermedius	R	S	S	S	S	I	S	S	S	S
668	Dog	2019	skin/soft tissue	Staphylococcus pseudintermedius	R	S	S	S	S	S	S	R	S	S
669	Dog	2019	skin/soft tissue	Staphylococcus pseudintermedius	S	S	S	S	S	S	S	S	S	S
670	Dog	2019	skin/soft tissue	Staphylococcus pseudintermedius	R	S	S	S	S	S	S	S	S	S
671	Dog	2019	other	Staphylococcus pseudintermedius	S	S	S	S	S	S	S	S	S	S
672	Dog	2019	respiratory tract	Staphylococcus pseudintermedius	S	S	S	S	S	I	S	S	S	S
673	Cat	2019	skin/soft tissue	Staphylococcus pseudintermedius	S	S	S	S	S	S	S	S	S	S
674	Dog	2019	wound	Staphylococcus pseudintermedius	S	S	S	S	S	S	S	S	S	S
675	Dog	2019	urogenital tract	Staphylococcus pseudintermedius	S	S	S	R	S	S	-	S	S	S
676	Dog	2019	skin/soft tissue	Staphylococcus pseudintermedius	R	S	S	S	R	S	S	S	S	S
677	Dog	2019	urogenital tract	Staphylococcus pseudintermedius	S	S	S	S	S	S	S	S	S	S
678	Cat	2019	urogenital tract	Staphylococcus pseudintermedius	S	S	S	R	S	I	S	S	S	S
679	Dog	2019	wound	Staphylococcus pseudintermedius	R	S	S	R	S	S	-	S	S	S
680	Dog	2019	skin/soft tissue	Staphylococcus pseudintermedius	S	S	S	S	S	S	S	S	S	S
681	Dog	2019	skin/soft tissue	Staphylococcus pseudintermedius	R	S	S	R	S	S	-	S	S	S
682	Dog	2019	urogenital tract	Staphylococcus pseudintermedius	I	S	S	R	S	S	-	S	S	S
683	Dog	2019	other	Staphylococcus pseudintermedius	S	S	S	S	S	S	S	S	S	S
684	Dog	2019	skin/soft tissue	Staphylococcus pseudintermedius	R	S	S	S	S	S	S	S	S	S
685	Dog	2019	skin/soft tissue	Staphylococcus pseudintermedius	S	S	S	R	S	S	S	S	S	S
686	Dog	2019	skin/soft tissue	Staphylococcus pseudintermedius	S	S	S	S	S	S	S	S	S	S
687	Dog	2019	skin/soft tissue	Staphylococcus pseudintermedius	S	S	S	S	S	S	S	S	S	S
688	Dog	2019	skin/soft tissue	Staphylococcus pseudintermedius	R	S	S	S	S	S	S	S	S	S
689	Dog	2019	skin/soft tissue	Staphylococcus pseudintermedius	S	S	S	R	S	S	-	S	S	S
690	Dog	2019	skin/soft tissue	Staphylococcus pseudintermedius	R	S	S	R	S	S	S	S	R	S
691	Dog	2019	other	Staphylococcus pseudintermedius	S	S	S	R	S	S	-	S	S	S
692	Dog	2019	other	Staphylococcus pseudintermedius	S	S	S	R	S	S	-	S	S	S
693	Dog	2019	other	Staphylococcus pseudintermedius	R	R	S	R	R	I	S	R	S	R
694	Dog	2019	wound	Staphylococcus pseudintermedius	S	S	S	S	S	S	S	S	S	S
695	Dog	2019	skin/soft tissue	Staphylococcus pseudintermedius	R	S	S	S	S	S	S	S	S	S
696	Dog	2019	respiratory tract	Staphylococcus pseudintermedius	R	S	S	R	S	S	S	S	S	S
697	Dog	2019	other	Staphylococcus pseudintermedius	R	S	S	R	S	S	-	S	S	S
698	Dog	2019	skin/soft tissue	Staphylococcus pseudintermedius	R	S	S	I	S	S	S	S	S	S
699	Cat	2019	wound	Staphylococcus pseudintermedius	R	R	S	S	S	S	S	S	S	R
700	Dog	2019	urogenital tract	Staphylococcus pseudintermedius	S	S	S	R	S	R	-	S	S	S
701	Dog	2019	skin/soft tissue	Staphylococcus pseudintermedius	S	S	S	S	S	S	S	S	S	S
702	Dog	2019	other	Staphylococcus pseudintermedius	R	S	S	S	S	S	S	S	S	S
703	Cat	2019	respiratory tract	Staphylococcus pseudintermedius	I	S	S	S	S	S	S	S	S	S
704	Dog	2019	respiratory tract	Staphylococcus pseudintermedius	S	S	S	R	S	S	-	S	S	S
705	Dog	2019	respiratory tract	Staphylococcus pseudintermedius	R	S	S	S	S	S	S	S	S	S
706	Cat	2019	wound	Staphylococcus pseudintermedius	R	R	S	S	R	S	S	R	S	R
707	Dog	2019	other	Staphylococcus pseudintermedius	R	S	S	R	S	S	-	S	S	S
708	Dog	2019	urogenital tract	Staphylococcus pseudintermedius	R	S	S	S	S	S	S	S	S	S
709	Dog	2019	skin/soft tissue	Staphylococcus pseudintermedius	R	R	S	R	R	I	-	R	S	R
710	Cat	2019	skin/soft tissue	Staphylococcus pseudintermedius	S	S	S	S	S	S	S	S	S	S
711	Dog	2019	skin/soft tissue	Staphylococcus pseudintermedius	S	S	S	S	S	S	S	S	S	S
712	Dog	2019	skin/soft tissue	Staphylococcus pseudintermedius	R	S	S	R	S	S	-	S	S	S
713	Cat	2019	other	Staphylococcus pseudintermedius	R	S	S	R	S	S	-	S	S	S
714	Dog	2019	other	Staphylococcus pseudintermedius	R	S	S	R	S	S	-	S	S	S
715	Dog	2019	skin/soft tissue	Staphylococcus pseudintermedius	-	-	S	-	-	S	S	-	S	S
716	Dog	2019	wound	Staphylococcus pseudintermedius	S	S	S	S	S	S	S	S	S	S
717	Dog	2019	respiratory tract	Staphylococcus pseudintermedius	R	S	S	S	S	S	S	S	S	S
718	Dog	2019	other	Staphylococcus pseudintermedius	R	S	S	S	S	S	S	S	S	S
719	Dog	2019	other	Staphylococcus pseudintermedius	R	S	S	R	S	S	-	S	S	S
720	Dog	2019	other	Staphylococcus pseudintermedius	S	S	S	S	S	I	S	S	S	S
721	Dog	2019	wound	Staphylococcus pseudintermedius	R	R	R	R	S	I	-	R	S	R
722	Dog	2019	wound	Staphylococcus pseudintermedius	S	S	S	S	S	S	S	S	S	S
723	Dog	2019	other	Staphylococcus pseudintermedius	R	S	S	S	S	S	S	S	S	S
724	Cat	2019	skin/soft tissue	Staphylococcus pseudintermedius	S	S	S	S	S	S	S	S	S	S
725	Dog	2019	skin/soft tissue	Staphylococcus pseudintermedius	R	S	S	S	S	S	S	S	S	S
726	Dog	2019	skin/soft tissue	Staphylococcus pseudintermedius	R	S	S	S	S	S	S	S	S	S
727	Dog	2019	skin/soft tissue	Staphylococcus pseudintermedius	S	S	R	S	S	S	S	S	S	S
728	Dog	2019	respiratory tract	Staphylococcus pseudintermedius	S	S	S	S	S	S	S	S	S	S
729	Dog	2019	skin/soft tissue	Staphylococcus pseudintermedius	S	S	S	S	S	S	S	S	S	S
730	Dog	2019	skin/soft tissue	Staphylococcus pseudintermedius	S	S	S	S	S	S	S	S	S	S
731	Cat	2019	wound	Staphylococcus pseudintermedius	S	S	S	S	-	S	S	-	S	S
732	Dog	2019	skin/soft tissue	Staphylococcus pseudintermedius	S	S	S	S	S	S	S	S	S	S
733	Dog	2019	skin/soft tissue	Staphylococcus pseudintermedius	R	S	S	R	S	I	-	S	S	S
734	Dog	2019	skin/soft tissue	Staphylococcus pseudintermedius	R	S	S	R	S	S	-	S	S	S
735	Dog	2019	skin/soft tissue	Staphylococcus pseudintermedius	S	S	S	S	S	S	S	S	S	S
736	Dog	2019	skin/soft tissue	Staphylococcus pseudintermedius	R	S	S	R	S	S	-	S	S	S
737	Dog	2019	other	Staphylococcus pseudintermedius	R	R	S	R	R	I	-	R	S	R
738	Dog	2019	skin/soft tissue	Staphylococcus pseudintermedius	R	S	S	S	S	S	S	S	S	S
739	Dog	2019	skin/soft tissue	Staphylococcus pseudintermedius	R	S	S	S	S	S	S	S	S	S
740	Dog	2019	respiratory tract	Staphylococcus pseudintermedius	R	S	S	R	S	S	-	S	S	S
741	Dog	2019	skin/soft tissue	Staphylococcus pseudintermedius	S	S	S	S	S	S	S	S	S	S
742	Dog	2019	skin/soft tissue	Staphylococcus pseudintermedius	S	S	S	S	S	S	S	S	S	S
743	Dog	2019	skin/soft tissue	Staphylococcus pseudintermedius	S	S	S	S	S	S	S	S	S	S
744	Dog	2019	other	Staphylococcus pseudintermedius	S	S	S	S	S	I	S	S	S	S
745	Dog	2019	urogenital tract	Staphylococcus pseudintermedius	S	S	S	S	S	S	S	S	S	S
746	Dog	2019	other	Staphylococcus pseudintermedius	S	S	S	S	S	S	S	S	S	S
747	Dog	2019	skin/soft tissue	Staphylococcus pseudintermedius	R	S	S	S	S	S	-	S	S	S
748	Dog	2019	skin/soft tissue	Staphylococcus pseudintermedius	S	S	S	S	S	S	S	S	S	S
749	Dog	2019	skin/soft tissue	Staphylococcus pseudintermedius	R	S	S	S	S	S	S	S	S	S
750	Dog	2019	skin/soft tissue	Staphylococcus pseudintermedius	R	S	S	R	S	S	-	S	S	S
751	Dog	2019	skin/soft tissue	Staphylococcus pseudintermedius	S	S	S	S	S	S	S	S	S	S
752	Dog	2019	other	Staphylococcus pseudintermedius	R	S	S	S	S	S	S	S	S	S
753	Dog	2019	respiratory tract	Staphylococcus pseudintermedius	R	S	S	R	S	S	-	S	S	S
754	Dog	2019	respiratory tract	Staphylococcus pseudintermedius	R	S	S	R	S	S	-	S	S	S
755	Dog	2019	wound	Staphylococcus pseudintermedius	R	S	S	R	S	S	-	S	S	S
756	Dog	2019	skin/soft tissue	Staphylococcus pseudintermedius	R	S	S	R	S	S	-	S	S	S
757	Dog	2019	skin/soft tissue	Staphylococcus pseudintermedius	R	S	S	R	R	I	-	R	S	S
758	Dog	2019	other	Staphylococcus pseudintermedius	R	S	S	S	S	S	S	S	S	S
759	Dog	2019	skin/soft tissue	Staphylococcus pseudintermedius	S	S	S	S	S	S	S	S	S	S
760	Dog	2019	other	Staphylococcus pseudintermedius	S	S	S	S	S	I	S	S	S	S
761	Dog	2019	skin/soft tissue	Staphylococcus pseudintermedius	S	S	S	S	S	S	S	S	S	S
762	Dog	2019	skin/soft tissue	Staphylococcus pseudintermedius	R	S	S	S	S	S	S	S	S	S
763	Dog	2019	skin/soft tissue	Staphylococcus pseudintermedius	S	S	S	S	S	S	S	S	S	S
764	Dog	2019	skin/soft tissue	Staphylococcus pseudintermedius	R	S	S	S	S	I	S	S	S	S
765	Dog	2019	skin/soft tissue	Staphylococcus pseudintermedius	R	S	S	R	S	S	S	S	S	S
766	Dog	2019	skin/soft tissue	Staphylococcus pseudintermedius	R	S	S	R	S	S	S	S	I	S
767	Dog	2019	other	Staphylococcus pseudintermedius	S	S	S	S	S	S	S	S	S	S
768	Dog	2019	skin/soft tissue	Staphylococcus pseudintermedius	S	S	S	S	S	S	-	S	S	S
769	Dog	2019	wound	Staphylococcus pseudintermedius	S	S	S	S	S	S	S	S	S	S
770	Dog	2019	other	Staphylococcus pseudintermedius	S	S	S	S	S	I	S	S	S	S
771	Dog	2019	skin/soft tissue	Staphylococcus pseudintermedius	S	S	S	S	S	I	S	S	S	S
772	Dog	2019	skin/soft tissue	Staphylococcus pseudintermedius	S	S	S	S	S	S	-	S	S	S
773	Dog	2019	other	Staphylococcus pseudintermedius	R	S	S	S	S	S	S	S	I	S
774	Dog	2019	other	Staphylococcus pseudintermedius	S	S	S	S	S	S	S	S	S	S
775	Cat	2019	other	Staphylococcus pseudintermedius	R	R	S	S	R	S	-	S	S	R
776	Dog	2019	skin/soft tissue	Staphylococcus pseudintermedius	R	S	S	R	S	R	S	S	R	S
777	Dog	2019	wound	Staphylococcus pseudintermedius	R	S	S	R	S	R	S	S	R	S
778	Dog	2019	skin/soft tissue	Staphylococcus pseudintermedius	R	S	S	S	S	S	S	S	S	S
779	Dog	2019	wound	Staphylococcus pseudintermedius	R	R	I	S	R	R	S	S	S	R
780	Dog	2019	skin/soft tissue	Staphylococcus pseudintermedius	R	S	S	S	S	S	S	R	S	S
781	Dog	2019	other	Staphylococcus pseudintermedius	S	S	S	S	I	S	S	S	S	S
782	Dog	2019	skin/soft tissue	Staphylococcus pseudintermedius	S	S	S	S	-	S	S	S	S	S
783	Dog	2019	other	Staphylococcus pseudintermedius	S	S	S	S	S	S	S	S	S	S
784	Dog	2019	wound	Staphylococcus pseudintermedius	R	R	S	S	R	I	S	S	S	R
785	Cat	2019	respiratory tract	Staphylococcus pseudintermedius	S	S	S	S	S	S	S	S	S	S
786	Dog	2019	skin/soft tissue	Staphylococcus pseudintermedius	S	S	S	S	S	S	S	S	S	S
787	Dog	2019	skin/soft tissue	Staphylococcus pseudintermedius	R	R	S	R	R	S	-	R	S	R
788	Dog	2019	skin/soft tissue	Staphylococcus pseudintermedius	R	R	I	R	R	I	S	R	S	R
789	Dog	2019	other	Staphylococcus pseudintermedius	R	S	S	S	S	S	S	S	S	S
790	Cat	2019	urogenital tract	Staphylococcus pseudintermedius	R	R	S	R	R	R	S	R	S	R
791	Dog	2019	skin/soft tissue	Staphylococcus pseudintermedius	R	S	S	S	S	S	S	S	S	S
792	Cat	2019	skin/soft tissue	Staphylococcus pseudintermedius	S	S	S	S	S	S	S	S	S	S
793	Dog	2019	skin/soft tissue	Staphylococcus pseudintermedius	S	S	S	S	S	S	S	S	S	S
794	Dog	2019	skin/soft tissue	Staphylococcus pseudintermedius	R	R	S	S	S	S	S	S	S	R
795	Dog	2019	skin/soft tissue	Staphylococcus pseudintermedius	S	S	S	S	S	S	S	S	S	S
796	Dog	2019	skin/soft tissue	Staphylococcus pseudintermedius	R	R	S	R	S	I	-	R	S	R
797	Dog	2019	skin/soft tissue	Staphylococcus pseudintermedius	S	S	S	S	S	S	S	S	S	S
798	Dog	2019	other	Staphylococcus pseudintermedius	R	S	S	S	S	S	S	S	S	S
799	Dog	2019	urogenital tract	Staphylococcus pseudintermedius	-	-	-	-	-	-	-	-	-	S
800	Dog	2019	other	Staphylococcus pseudintermedius	R	S	S	S	S	I	S	S	S	S
801	Dog	2019	skin/soft tissue	Staphylococcus pseudintermedius	S	S	S	S	S	S	S	S	S	S
802	Dog	2019	skin/soft tissue	Staphylococcus pseudintermedius	R	R	I	R	R	S	S	R	S	R
803	Cat	2019	skin/soft tissue	Staphylococcus pseudintermedius	S	S	S	S	S	S	S	S	S	S
804	Dog	2019	urogenital tract	Staphylococcus pseudintermedius	R	S	S	S	S	S	S	S	S	S
805	Dog	2019	wound	Staphylococcus pseudintermedius	R	S	S	S	S	S	S	S	S	S
806	Dog	2019	other	Staphylococcus pseudintermedius	R	S	S	S	S	S	S	S	S	S
807	Dog	2019	other	Staphylococcus pseudintermedius	R	R	S	R	R	I	S	R	S	R
808	Dog	2019	skin/soft tissue	Staphylococcus pseudintermedius	R	R	S	R	R	I	S	R	S	R
809	Dog	2019	skin/soft tissue	Staphylococcus pseudintermedius	-	-	-	-	-	-	-	-	-	S
810	Dog	2019	skin/soft tissue	Staphylococcus pseudintermedius	R	S	S	S	S	S	S	S	S	S
811	Dog	2019	skin/soft tissue	Staphylococcus pseudintermedius	R	S	S	R	S	S	-	S	S	S
812	Dog	2019	respiratory tract	Staphylococcus pseudintermedius	R	S	S	S	S	S	S	S	S	S
813	Dog	2019	skin/soft tissue	Staphylococcus pseudintermedius	S	S	S	S	S	S	S	S	S	S
814	Dog	2019	other	Staphylococcus pseudintermedius	R	S	S	S	S	S	S	S	S	S
815	Dog	2019	other	Staphylococcus pseudintermedius	S	S	S	R	S	S	-	S	S	S
816	Dog	2019	skin/soft tissue	Staphylococcus pseudintermedius	R	S	S	S	S	S	S	S	S	S
817	Dog	2019	other	Staphylococcus pseudintermedius	R	R	S	R	I	I	-	R	S	S
818	Dog	2019	skin/soft tissue	Staphylococcus pseudintermedius	S	S	S	S	S	S	S	S	S	S
819	Dog	2019	skin/soft tissue	Staphylococcus pseudintermedius	R	S	S	R	S	I	-	S	S	S
820	Dog	2019	wound	Staphylococcus pseudintermedius	S	S	S	S	S	S	S	S	S	S
821	Dog	2019	urogenital tract	Staphylococcus pseudintermedius	S	S	S	S	S	S	S	S	S	S
822	Dog	2019	skin/soft tissue	Staphylococcus pseudintermedius	S	S	S	S	S	S	S	S	S	S
823	Dog	2019	skin/soft tissue	Staphylococcus pseudintermedius	S	S	S	S	S	S	S	S	S	S
824	Dog	2019	skin/soft tissue	Staphylococcus pseudintermedius	R	S	S	S	S	S	S	S	S	S
825	Dog	2019	respiratory tract	Staphylococcus pseudintermedius	R	S	S	S	S	S	S	S	S	S
826	Dog	2019	other	Staphylococcus pseudintermedius	S	S	S	S	S	S	S	S	S	S
827	Dog	2019	other	Staphylococcus pseudintermedius	R	S	S	S	S	S	S	S	S	S
828	Dog	2019	other	Staphylococcus pseudintermedius	S	S	S	S	S	S	S	S	S	S
829	Dog	2019	other	Staphylococcus pseudintermedius	S	S	S	S	S	S	S	S	S	S
830	Dog	2019	other	Staphylococcus pseudintermedius	R	S	S	S	S	S	S	S	S	S
831	Dog	2019	other	Staphylococcus pseudintermedius	R	S	S	S	S	S	S	S	S	S
832	Dog	2019	skin/soft tissue	Staphylococcus pseudintermedius	R	S	S	R	S	I	-	S	S	S
833	Dog	2019	skin/soft tissue	Staphylococcus pseudintermedius	R	S	S	R	S	I	-	R	S	S
834	Dog	2019	wound	Staphylococcus pseudintermedius	R	R	S	R	R	S	S	S	S	R
835	Dog	2019	other	Staphylococcus pseudintermedius	R	S	S	R	S	I	-	S	S	S
836	Dog	2019	skin/soft tissue	Staphylococcus pseudintermedius	S	S	S	S	S	S	S	S	S	S
837	Dog	2019	other	Staphylococcus pseudintermedius	S	S	S	S	S	S	S	S	S	S
838	Dog	2019	skin/soft tissue	Staphylococcus pseudintermedius	R	S	S	R	S	S	-	S	S	S
839	Dog	2019	urogenital tract	Staphylococcus pseudintermedius	R	S	S	S	S	R	S	S	S	S
840	Dog	2019	skin/soft tissue	Staphylococcus pseudintermedius	S	S	S	S	S	S	S	S	S	S
841	Dog	2019	other	Staphylococcus pseudintermedius	R	S	S	S	R	I	S	S	S	S
842	Dog	2019	wound	Staphylococcus pseudintermedius	S	S	S	S	S	S	S	S	S	S
843	Dog	2019	skin/soft tissue	Staphylococcus pseudintermedius	S	S	S	S	S	S	S	S	S	S
844	Dog	2019	urogenital tract	Staphylococcus pseudintermedius	R	S	S	R	S	S	-	S	S	S
845	Dog	2019	other	Staphylococcus pseudintermedius	R	S	S	R	S	R	-	S	S	S
846	Dog	2019	respiratory tract	Staphylococcus pseudintermedius	R	S	S	R	S	I	S	R	S	S
847	Dog	2019	skin/soft tissue	Staphylococcus pseudintermedius	S	S	S	S	S	I	S	S	S	S
848	Dog	2019	skin/soft tissue	Staphylococcus pseudintermedius	R	S	S	S	S	S	S	S	S	S
849	Dog	2019	urogenital tract	Staphylococcus pseudintermedius	S	S	S	S	S	S	S	S	S	S
850	Dog	2019	skin/soft tissue	Staphylococcus pseudintermedius	R	S	S	S	S	I	S	S	S	S
851	Dog	2019	wound	Staphylococcus pseudintermedius	R	S	S	S	S	R	S	S	S	S
852	Dog	2019	skin/soft tissue	Staphylococcus pseudintermedius	R	S	S	R	S	I	S	S	S	S
853	Dog	2019	skin/soft tissue	Staphylococcus pseudintermedius	R	S	S	S	S	S	S	S	S	S
854	Dog	2019	other	Staphylococcus pseudintermedius	R	S	S	S	S	S	S	S	S	S
855	Dog	2019	skin/soft tissue	Staphylococcus pseudintermedius	R	S	S	R	S	S	-	S	S	S
856	Dog	2019	urogenital tract	Staphylococcus pseudintermedius	R	R	S	R	I	I	-	R	S	R
857	Dog	2019	respiratory tract	Staphylococcus pseudintermedius	R	S	S	R	S	S	-	S	S	S
858	Dog	2019	other	Staphylococcus pseudintermedius	S	S	S	R	S	S	-	S	S	S
859	Dog	2019	skin/soft tissue	Staphylococcus pseudintermedius	R	S	S	S	S	S	S	S	S	S
860	Dog	2019	skin/soft tissue	Staphylococcus pseudintermedius	R	S	S	R	S	S	-	S	S	S
861	Cat	2019	wound	Staphylococcus pseudintermedius	R	R	S	R	S	S	S	S	S	R
862	Dog	2019	wound	Staphylococcus pseudintermedius	R	S	I	R	S	I	-	R	S	S
863	Dog	2019	urogenital tract	Staphylococcus pseudintermedius	S	S	S	S	S	S	S	S	S	S
864	Dog	2019	respiratory tract	Staphylococcus pseudintermedius	S	S	S	S	S	S	S	S	S	S
865	Dog	2019	other	Staphylococcus pseudintermedius	R	S	S	S	S	I	S	S	S	S
866	Dog	2019	skin/soft tissue	Staphylococcus pseudintermedius	S	S	S	S	R	I	S	S	S	S
867	Dog	2019	other	Staphylococcus pseudintermedius	R	S	S	R	S	S	-	S	S	S
868	Dog	2019	skin/soft tissue	Staphylococcus pseudintermedius	S	S	S	R	S	S	-	S	S	S
869	Dog	2019	skin/soft tissue	Staphylococcus pseudintermedius	R	S	S	R	S	S	-	S	S	S
870	Dog	2019	skin/soft tissue	Staphylococcus pseudintermedius	S	S	S	S	S	S	S	S	S	S
871	Dog	2019	respiratory tract	Staphylococcus pseudintermedius	S	S	R	S	S	S	S	S	S	S
872	Dog	2019	other	Staphylococcus pseudintermedius	R	S	S	R	S	S	-	S	S	S
873	Dog	2019	skin/soft tissue	Staphylococcus pseudintermedius	S	S	S	S	S	S	S	S	S	S
874	Dog	2019	skin/soft tissue	Staphylococcus pseudintermedius	R	S	S	R	S	S	-	S	S	S
875	Dog	2019	skin/soft tissue	Staphylococcus pseudintermedius	S	S	S	S	S	S	S	S	S	S
876	Dog	2019	respiratory tract	Staphylococcus pseudintermedius	R	S	S	R	S	S	-	S	S	S
877	Dog	2019	urogenital tract	Staphylococcus pseudintermedius	S	S	S	S	S	S	S	S	S	S
878	Dog	2019	skin/soft tissue	Staphylococcus pseudintermedius	R	S	S	S	S	S	S	S	S	S
879	Dog	2019	skin/soft tissue	Staphylococcus pseudintermedius	R	S	R	R	S	I	-	S	R	S
880	Dog	2019	skin/soft tissue	Staphylococcus pseudintermedius	R	S	S	S	S	S	S	S	S	S
881	Dog	2019	skin/soft tissue	Staphylococcus pseudintermedius	R	S	S	R	S	S	S	S	I	S
882	Dog	2019	other	Staphylococcus pseudintermedius	S	S	S	S	S	I	S	S	S	S
883	Dog	2019	other	Staphylococcus pseudintermedius	R	S	S	S	S	I	S	S	S	S
884	Dog	2019	urogenital tract	Staphylococcus pseudintermedius	S	S	S	S	S	I	S	S	S	S
885	Dog	2019	skin/soft tissue	Staphylococcus pseudintermedius	R	S	S	R	R	I	S	R	S	S
886	Dog	2019	urogenital tract	Staphylococcus pseudintermedius	S	S	S	S	S	S	S	S	S	S
887	Dog	2019	other	Staphylococcus pseudintermedius	S	S	S	S	R	S	S	R	S	S
888	Cat	2019	other	Staphylococcus pseudintermedius	R	R	S	S	R	S	S	S	S	R
889	Dog	2019	urogenital tract	Staphylococcus pseudintermedius	R	S	S	S	S	S	S	S	S	S
890	Dog	2019	skin/soft tissue	Staphylococcus pseudintermedius	R	S	S	S	S	I	S	S	S	S
891	Dog	2019	skin/soft tissue	Staphylococcus pseudintermedius	R	S	S	S	S	S	S	S	S	S
892	Dog	2019	other	Staphylococcus pseudintermedius	R	S	S	R	S	S	-	S	S	S
893	Dog	2019	skin/soft tissue	Staphylococcus pseudintermedius	S	S	S	S	S	S	S	S	S	S
894	Dog	2019	wound	Staphylococcus pseudintermedius	R	S	S	S	S	S	S	S	S	S
895	Dog	2019	other	Staphylococcus pseudintermedius	S	S	S	S	S	I	S	S	S	S
896	Dog	2019	other	Staphylococcus pseudintermedius	R	S	S	R	S	S	-	S	S	S
897	Dog	2019	other	Staphylococcus pseudintermedius	R	S	S	S	S	I	S	S	S	S
898	Dog	2019	wound	Staphylococcus pseudintermedius	S	S	S	S	S	I	S	S	S	S
899	Dog	2019	skin/soft tissue	Staphylococcus pseudintermedius	R	S	S	R	S	S	-	S	S	S
900	Dog	2019	other	Staphylococcus pseudintermedius	R	S	S	S	S	S	S	S	S	S
901	Dog	2019	skin/soft tissue	Staphylococcus pseudintermedius	S	S	S	R	S	S	-	S	S	S
902	Dog	2019	skin/soft tissue	Staphylococcus pseudintermedius	S	S	S	S	S	I	S	S	S	S
903	Dog	2019	skin/soft tissue	Staphylococcus pseudintermedius	S	S	S	S	S	S	S	S	S	S
904	Dog	2019	skin/soft tissue	Staphylococcus pseudintermedius	R	S	S	S	S	S	S	S	S	S
905	Dog	2019	skin/soft tissue	Staphylococcus pseudintermedius	R	S	S	I	S	I	S	S	S	S
906	Dog	2019	skin/soft tissue	Staphylococcus pseudintermedius	S	S	S	S	S	S	S	S	S	S
907	Dog	2019	other	Staphylococcus pseudintermedius	S	S	S	S	S	S	S	S	S	S
908	Dog	2019	respiratory tract	Staphylococcus pseudintermedius	R	S	S	R	S	I	-	S	S	S
909	Dog	2019	skin/soft tissue	Staphylococcus pseudintermedius	R	S	S	R	S	S	S	S	S	S
910	Dog	2019	skin/soft tissue	Staphylococcus pseudintermedius	S	S	S	S	S	S	S	S	S	S
911	Dog	2019	other	Staphylococcus pseudintermedius	S	S	S	S	S	S	S	S	S	S
912	Dog	2019	skin/soft tissue	Staphylococcus pseudintermedius	S	S	S	S	S	S	S	S	S	S
913	Dog	2019	other	Staphylococcus pseudintermedius	R	S	S	R	S	I	-	S	S	S
914	Dog	2019	other	Staphylococcus pseudintermedius	R	S	S	S	S	S	S	S	S	S
915	Dog	2019	skin/soft tissue	Staphylococcus pseudintermedius	R	S	S	S	S	I	S	S	S	S
916	Dog	2019	wound	Staphylococcus pseudintermedius	S	S	S	S	S	I	S	S	S	S
917	Dog	2019	other	Staphylococcus pseudintermedius	R	S	S	S	S	S	S	S	S	S
918	Dog	2019	other	Staphylococcus pseudintermedius	S	S	S	S	S	S	S	S	S	S
919	Dog	2019	other	Staphylococcus pseudintermedius	R	S	S	S	S	S	S	S	S	S
920	Dog	2019	other	Staphylococcus pseudintermedius	R	S	S	S	S	I	S	S	S	S
921	Dog	2019	skin/soft tissue	Staphylococcus pseudintermedius	R	S	S	R	S	I	S	S	S	S
922	Dog	2019	skin/soft tissue	Staphylococcus pseudintermedius	R	S	S	S	S	S	S	S	S	S
923	Dog	2019	other	Staphylococcus pseudintermedius	R	S	S	R	I	-	-	S	S	S
924	Dog	2019	other	Staphylococcus pseudintermedius	S	S	S	S	S	S	S	S	S	S
925	Dog	2019	other	Staphylococcus pseudintermedius	S	S	S	S	S	S	S	S	S	S
926	Dog	2019	skin/soft tissue	Staphylococcus pseudintermedius	S	S	S	S	S	S	S	S	S	S
927	Dog	2019	wound	Staphylococcus pseudintermedius	R	S	S	R	S	S	-	R	S	S
928	Dog	2019	skin/soft tissue	Staphylococcus pseudintermedius	R	S	S	S	S	S	S	S	S	S
929	Dog	2019	skin/soft tissue	Staphylococcus pseudintermedius	S	S	S	S	S	S	S	S	S	S
930	Dog	2019	other	Staphylococcus pseudintermedius	R	S	S	S	S	S	S	S	S	S
931	Dog	2019	skin/soft tissue	Staphylococcus pseudintermedius	R	S	S	R	S	S	-	S	S	S
932	Dog	2019	skin/soft tissue	Staphylococcus pseudintermedius	S	S	S	S	S	S	S	S	S	S
933	Cat	2019	wound	Staphylococcus pseudintermedius	-	S	S	S	S	S	S	R	S	S
934	Dog	2019	skin/soft tissue	Staphylococcus pseudintermedius	S	S	S	S	S	S	S	S	S	S
935	Cat	2019	wound	Staphylococcus pseudintermedius	-	S	S	S	S	S	S	S	S	S
936	Dog	2019	other	Staphylococcus pseudintermedius	S	S	S	S	S	S	S	S	S	S
937	Dog	2019	skin/soft tissue	Staphylococcus pseudintermedius	R	S	S	S	S	S	S	S	S	S
938	Dog	2019	skin/soft tissue	Staphylococcus pseudintermedius	S	S	I	S	S	S	S	R	S	S
939	Dog	2019	respiratory tract	Staphylococcus pseudintermedius	R	S	S	S	S	S	S	S	S	S
940	Cat	2019	other	Staphylococcus pseudintermedius	-	-	-	-	-	-	-	-	-	S
941	Dog	2019	skin/soft tissue	Staphylococcus pseudintermedius	R	S	S	S	R	S	S	S	S	S
942	Dog	2019	other	Staphylococcus pseudintermedius	S	S	S	S	S	S	S	S	S	S
943	Dog	2019	other	Staphylococcus pseudintermedius	S	S	S	S	S	S	S	S	S	S
944	Dog	2019	skin/soft tissue	Staphylococcus pseudintermedius	R	S	S	S	S	I	S	S	S	S
945	Dog	2019	skin/soft tissue	Staphylococcus pseudintermedius	R	S	S	S	S	S	S	S	S	S
946	Cat	2019	wound	Staphylococcus pseudintermedius	S	S	S	S	S	S	S	S	S	S
947	Dog	2019	skin/soft tissue	Staphylococcus pseudintermedius	R	S	S	S	S	S	S	S	S	S
948	Dog	2019	other	Staphylococcus pseudintermedius	S	S	S	S	S	S	S	S	S	S
949	Dog	2019	skin/soft tissue	Staphylococcus pseudintermedius	S	S	S	R	S	I	-	S	S	S
950	Cat	2019	skin/soft tissue	Staphylococcus pseudintermedius	R	S	S	R	S	I	-	S	S	S
951	Dog	2019	skin/soft tissue	Staphylococcus pseudintermedius	R	S	S	S	S	S	S	S	S	S
952	Dog	2019	skin/soft tissue	Staphylococcus pseudintermedius	S	S	S	S	S	S	S	R	S	S
953	Dog	2019	other	Staphylococcus pseudintermedius	R	S	S	S	S	S	-	S	R	S
954	Dog	2019	skin/soft tissue	Staphylococcus pseudintermedius	S	S	S	S	S	S	S	S	S	S
955	Cat	2019	other	Staphylococcus pseudintermedius	R	S	S	R	S	I	S	R	S	S
956	Dog	2019	skin/soft tissue	Staphylococcus pseudintermedius	S	S	S	S	I	S	S	S	S	S
957	Dog	2019	skin/soft tissue	Staphylococcus pseudintermedius	R	S	S	R	S	I	-	S	S	S
958	Dog	2019	wound	Staphylococcus pseudintermedius	S	S	S	S	S	S	S	S	S	S
959	Dog	2019	skin/soft tissue	Staphylococcus pseudintermedius	S	S	S	I	S	S	S	S	S	S
960	Dog	2019	urogenital tract	Staphylococcus pseudintermedius	R	S	S	R	S	S	-	S	S	S
961	Dog	2019	skin/soft tissue	Staphylococcus pseudintermedius	R	S	S	R	S	R	-	S	R	S
962	Dog	2019	urogenital tract	Staphylococcus pseudintermedius	-	S	S	R	S	R	S	S	S	S
963	Dog	2019	other	Staphylococcus pseudintermedius	R	S	S	S	S	S	S	S	S	S
964	Dog	2019	urogenital tract	Staphylococcus pseudintermedius	R	S	S	R	S	S	-	S	S	S
965	Dog	2019	wound	Staphylococcus pseudintermedius	R	S	S	S	S	S	S	S	S	S
966	Dog	2019	other	Staphylococcus pseudintermedius	R	S	S	R	S	S	S	S	R	S
967	Dog	2019	wound	Staphylococcus pseudintermedius	R	R	S	R	S	I	S	R	S	R
968	Dog	2019	skin/soft tissue	Staphylococcus pseudintermedius	R	S	S	S	S	S	S	S	S	S
969	Dog	2019	other	Staphylococcus pseudintermedius	R	S	S	S	S	I	S	S	S	S
970	Dog	2019	other	Staphylococcus pseudintermedius	R	R	I	R	R	I	S	R	S	R
971	Dog	2019	other	Staphylococcus pseudintermedius	R	S	S	S	S	S	S	S	S	S
972	Dog	2019	skin/soft tissue	Staphylococcus pseudintermedius	R	S	S	S	S	S	S	S	S	S
973	Dog	2019	skin/soft tissue	Staphylococcus pseudintermedius	R	S	S	S	S	S	S	S	S	S
974	Dog	2019	skin/soft tissue	Staphylococcus pseudintermedius	R	S	S	S	S	I	S	S	S	S
975	Dog	2019	other	Staphylococcus pseudintermedius	R	S	S	S	S	S	S	S	S	S
976	Dog	2019	skin/soft tissue	Staphylococcus pseudintermedius	R	S	S	S	S	S	S	S	S	S
977	Dog	2019	skin/soft tissue	Staphylococcus pseudintermedius	S	S	S	S	S	S	S	S	S	S
978	Dog	2019	respiratory tract	Staphylococcus pseudintermedius	S	S	S	S	S	S	S	S	S	S
979	Dog	2019	skin/soft tissue	Staphylococcus pseudintermedius	S	S	S	S	S	S	S	S	S	S
980	Dog	2019	skin/soft tissue	Staphylococcus pseudintermedius	S	S	S	S	S	S	S	S	S	S
981	Dog	2019	other	Staphylococcus pseudintermedius	-	-	-	-	-	-	-	-	-	S
982	Dog	2019	other	Staphylococcus pseudintermedius	R	S	S	R	S	S	S	S	R	S
983	Dog	2019	skin/soft tissue	Staphylococcus pseudintermedius	R	S	S	S	S	I	-	S	S	S
984	Dog	2019	other	Staphylococcus pseudintermedius	R	S	S	R	R	S	-	S	S	S
985	Dog	2019	skin/soft tissue	Staphylococcus pseudintermedius	S	S	S	S	S	S	S	S	S	S
986	Dog	2019	wound	Staphylococcus pseudintermedius	S	S	S	R	S	S	S	S	S	S
987	Dog	2019	other	Staphylococcus pseudintermedius	R	S	S	S	R	S	S	R	S	S
988	Dog	2019	other	Staphylococcus pseudintermedius	S	S	S	S	S	S	S	S	S	S
989	Dog	2019	skin/soft tissue	Staphylococcus pseudintermedius	R	R	S	R	R	I	S	R	S	R
990	Dog	2019	skin/soft tissue	Staphylococcus pseudintermedius	R	S	S	S	S	I	S	S	S	S
991	Dog	2019	skin/soft tissue	Staphylococcus pseudintermedius	R	S	S	I	S	I	S	S	S	S
992	Dog	2019	skin/soft tissue	Staphylococcus pseudintermedius	R	R	S	R	S	I	S	R	S	R
993	Dog	2019	wound	Staphylococcus pseudintermedius	R	S	S	S	S	S	S	R	S	S
994	Dog	2019	skin/soft tissue	Staphylococcus pseudintermedius	S	S	S	R	S	S	-	S	S	S
995	Cat	2019	skin/soft tissue	Staphylococcus pseudintermedius	S	S	S	S	S	S	S	S	S	S
996	Dog	2019	urogenital tract	Staphylococcus pseudintermedius	R	S	S	R	S	S	-	S	S	S
997	Dog	2019	skin/soft tissue	Staphylococcus pseudintermedius	R	S	S	R	S	I	-	R	S	S
998	Dog	2019	skin/soft tissue	Staphylococcus pseudintermedius	R	S	S	S	S	S	S	S	S	S
999	Dog	2019	skin/soft tissue	Staphylococcus pseudintermedius	S	S	S	S	S	S	S	S	S	S
1000	Dog	2019	other	Staphylococcus pseudintermedius	R	S	S	S	S	S	S	S	S	S
1001	Dog	2019	skin/soft tissue	Staphylococcus pseudintermedius	S	S	S	S	S	S	S	S	S	S
1002	Dog	2019	skin/soft tissue	Staphylococcus pseudintermedius	R	S	S	S	S	S	S	S	S	S
1003	Dog	2019	skin/soft tissue	Staphylococcus pseudintermedius	S	S	S	S	S	I	S	S	S	S
1004	Dog	2019	skin/soft tissue	Staphylococcus pseudintermedius	R	R	S	I	S	I	S	R	R	R
1005	Dog	2019	other	Staphylococcus pseudintermedius	R	S	S	S	S	S	S	S	S	S
1006	Dog	2019	other	Staphylococcus pseudintermedius	R	S	S	S	S	S	S	S	S	S
1007	Dog	2019	skin/soft tissue	Staphylococcus pseudintermedius	R	S	S	S	S	I	S	S	S	S
1008	Dog	2019	skin/soft tissue	Staphylococcus pseudintermedius	S	S	S	S	S	S	S	S	S	S
1009	Dog	2019	skin/soft tissue	Staphylococcus pseudintermedius	S	S	S	R	S	I	-	S	S	S
1010	Dog	2019	respiratory tract	Staphylococcus pseudintermedius	R	S	S	R	S	I	S	S	S	S
1011	Dog	2019	skin/soft tissue	Staphylococcus pseudintermedius	R	S	R	R	R	I	-	R	R	S
1012	Dog	2019	other	Staphylococcus pseudintermedius	R	S	S	S	S	I	S	S	S	S
1013	Dog	2019	skin/soft tissue	Staphylococcus pseudintermedius	S	S	S	S	S	I	S	S	S	S
1014	Dog	2019	other	Staphylococcus pseudintermedius	S	S	S	S	S	S	S	S	S	S
1015	Dog	2019	respiratory tract	Staphylococcus pseudintermedius	R	S	S	R	S	S	-	S	S	S
1016	Dog	2019	other	Staphylococcus pseudintermedius	S	S	S	S	I	S	S	S	S	S
1017	Dog	2019	skin/soft tissue	Staphylococcus pseudintermedius	S	S	S	S	S	S	S	S	S	S
1018	Dog	2019	skin/soft tissue	Staphylococcus pseudintermedius	S	S	S	R	S	S	-	S	S	S
1019	Dog	2019	wound	Staphylococcus pseudintermedius	R	R	S	R	R	S	-	S	S	R
1020	Dog	2019	other	Staphylococcus pseudintermedius	S	S	S	S	S	S	S	S	S	S
1021	Dog	2019	skin/soft tissue	Staphylococcus pseudintermedius	R	S	S	R	S	S	-	S	S	S
1022	Dog	2019	other	Staphylococcus pseudintermedius	R	R	S	S	S	S	S	R	S	R
1023	Dog	2019	other	Staphylococcus pseudintermedius	S	S	S	S	R	S	S	S	S	S
1024	Dog	2019	skin/soft tissue	Staphylococcus pseudintermedius	R	S	S	S	S	S	S	S	S	S
1025	Dog	2019	other	Staphylococcus pseudintermedius	R	S	S	S	S	I	S	S	S	S
1026	Dog	2019	other	Staphylococcus pseudintermedius	S	S	S	R	S	S	-	S	S	S
1027	Dog	2019	skin/soft tissue	Staphylococcus pseudintermedius	R	S	S	R	S	S	-	S	S	S
1028	Dog	2019	skin/soft tissue	Staphylococcus pseudintermedius	R	S	S	S	S	I	S	S	S	S
1029	Dog	2019	skin/soft tissue	Staphylococcus pseudintermedius	S	S	S	R	S	S	-	S	S	S
1030	Dog	2019	wound	Staphylococcus pseudintermedius	S	S	S	R	S	S	-	S	S	S
1031	Dog	2019	skin/soft tissue	Staphylococcus pseudintermedius	S	S	S	R	S	S	-	S	S	S
1032	Dog	2019	respiratory tract	Staphylococcus pseudintermedius	R	S	S	S	S	I	S	S	S	S
1033	Dog	2019	wound	Staphylococcus pseudintermedius	R	S	S	S	S	S	S	S	S	S
1034	Dog	2019	urogenital tract	Staphylococcus pseudintermedius	R	S	S	R	S	S	-	S	S	S
1035	Dog	2019	skin/soft tissue	Staphylococcus pseudintermedius	R	S	S	S	S	I	S	S	S	S
1036	Dog	2019	skin/soft tissue	Staphylococcus pseudintermedius	S	S	S	S	S	S	S	S	S	S
1037	Dog	2019	respiratory tract	Staphylococcus pseudintermedius	S	S	S	R	S	S	-	S	S	S
1038	Cat	2019	other	Staphylococcus pseudintermedius	S	S	S	S	S	S	S	S	S	S
1039	Cat	2019	skin/soft tissue	Staphylococcus pseudintermedius	R	S	S	R	S	I	-	S	S	S
1040	Dog	2019	urogenital tract	Staphylococcus pseudintermedius	S	S	S	S	S	S	S	S	S	S
1041	Dog	2019	urogenital tract	Staphylococcus pseudintermedius	R	S	S	S	S	I	S	S	S	S
1042	Dog	2019	wound	Staphylococcus pseudintermedius	R	S	S	R	S	S	-	S	S	S
1043	Dog	2019	skin/soft tissue	Staphylococcus pseudintermedius	S	S	S	S	S	S	S	S	S	S
1044	Dog	2019	urogenital tract	Staphylococcus pseudintermedius	R	S	S	R	I	I	-	R	S	S
1045	Dog	2019	skin/soft tissue	Staphylococcus pseudintermedius	R	S	S	S	S	S	S	S	S	S
1046	Dog	2019	respiratory tract	Staphylococcus pseudintermedius	S	S	S	S	S	S	S	S	S	S
1047	Dog	2019	urogenital tract	Staphylococcus pseudintermedius	R	S	S	S	S	S	S	S	S	S
1048	Dog	2019	other	Staphylococcus pseudintermedius	R	S	S	S	S	S	S	S	S	S
1049	Dog	2019	skin/soft tissue	Staphylococcus pseudintermedius	R	S	S	S	S	S	S	R	S	S
1050	Dog	2019	skin/soft tissue	Staphylococcus pseudintermedius	R	S	S	S	S	S	-	S	S	S
1051	Dog	2019	wound	Staphylococcus pseudintermedius	R	S	S	R	S	I	S	S	R	S
1052	Dog	2019	skin/soft tissue	Staphylococcus pseudintermedius	R	S	S	R	S	S	S	S	S	S
1053	Dog	2019	other	Staphylococcus pseudintermedius	R	S	S	R	S	S	S	S	-	S
1054	Dog	2019	skin/soft tissue	Staphylococcus pseudintermedius	R	S	S	R	R	S	-	S	S	S
1055	Dog	2019	skin/soft tissue	Staphylococcus pseudintermedius	S	S	S	S	S	S	S	S	S	S
1056	Dog	2019	skin/soft tissue	Staphylococcus pseudintermedius	R	S	S	S	S	S	S	S	S	S
1057	Dog	2019	other	Staphylococcus pseudintermedius	S	S	S	S	S	S	S	S	S	S
1058	Dog	2019	other	Staphylococcus pseudintermedius	R	S	S	S	S	S	S	S	S	S
1059	Dog	2019	skin/soft tissue	Staphylococcus pseudintermedius	R	S	S	S	S	S	S	S	S	S
1060	Dog	2019	skin/soft tissue	Staphylococcus pseudintermedius	R	S	S	S	S	S	S	S	S	S
1061	Dog	2019	skin/soft tissue	Staphylococcus pseudintermedius	S	S	S	S	S	S	S	S	S	S
1062	Dog	2019	wound	Staphylococcus pseudintermedius	R	S	S	R	S	S	S	S	R	S
1063	Dog	2019	skin/soft tissue	Staphylococcus pseudintermedius	R	S	S	S	S	S	S	S	S	S
1064	Dog	2019	respiratory tract	Staphylococcus pseudintermedius	S	S	S	S	S	S	S	S	S	S
1065	Dog	2019	skin/soft tissue	Staphylococcus pseudintermedius	R	S	S	S	S	S	S	S	S	S
1066	Cat	2019	other	Staphylococcus pseudintermedius	S	S	S	R	S	S	S	R	S	S
1067	Dog	2019	skin/soft tissue	Staphylococcus pseudintermedius	R	S	S	R	S	S	-	S	S	S
1068	Dog	2019	skin/soft tissue	Staphylococcus pseudintermedius	R	S	S	S	S	S	S	S	S	S
1069	Dog	2019	respiratory tract	Staphylococcus pseudintermedius	R	S	S	S	S	S	S	S	S	S
1070	Dog	2019	skin/soft tissue	Staphylococcus pseudintermedius	S	S	S	S	S	S	S	S	S	S
1071	Dog	2019	skin/soft tissue	Staphylococcus pseudintermedius	S	S	S	S	S	I	S	S	S	S
1072	Dog	2019	skin/soft tissue	Staphylococcus pseudintermedius	R	S	S	S	S	I	S	S	S	S
1073	Dog	2019	other	Staphylococcus pseudintermedius	R	S	S	R	S	S	-	S	S	S
1074	Dog	2019	skin/soft tissue	Staphylococcus pseudintermedius	R	R	S	R	R	I	S	R	S	R
1075	Dog	2019	other	Staphylococcus pseudintermedius	R	S	S	S	S	S	S	S	S	S
1076	Cat	2019	skin/soft tissue	Staphylococcus pseudintermedius	-	S	S	S	S	I	S	S	S	S
1077	Dog	2019	skin/soft tissue	Staphylococcus pseudintermedius	S	S	S	S	S	S	S	S	S	S
1078	Dog	2019	skin/soft tissue	Staphylococcus pseudintermedius	S	S	S	S	S	S	S	S	S	S
1079	Dog	2019	skin/soft tissue	Staphylococcus pseudintermedius	S	S	S	R	S	S	S	S	S	S
1080	Dog	2019	skin/soft tissue	Staphylococcus pseudintermedius	R	S	S	S	S	S	S	S	S	S
1081	Cat	2019	skin/soft tissue	Staphylococcus pseudintermedius	S	S	S	S	S	S	S	S	S	S
1082	Dog	2019	skin/soft tissue	Staphylococcus pseudintermedius	R	S	S	S	S	S	S	S	S	S
1083	Dog	2019	other	Staphylococcus pseudintermedius	R	S	S	S	S	S	S	S	S	S
1084	Dog	2019	respiratory tract	Staphylococcus pseudintermedius	R	R	S	R	R	I	S	R	S	R
1085	Dog	2019	skin/soft tissue	Staphylococcus pseudintermedius	S	S	S	R	S	S	S	S	S	S
1086	Cat	2019	skin/soft tissue	Staphylococcus pseudintermedius	S	S	S	S	S	S	S	S	S	S
1087	Dog	2019	urogenital tract	Staphylococcus pseudintermedius	S	S	S	S	S	I	S	S	S	S
1088	Dog	2019	skin/soft tissue	Staphylococcus pseudintermedius	R	S	S	R	S	S	-	S	S	S
1089	Dog	2019	skin/soft tissue	Staphylococcus pseudintermedius	S	S	S	S	S	S	S	S	S	S
1090	Dog	2019	skin/soft tissue	Staphylococcus pseudintermedius	S	S	S	S	S	S	S	S	S	S
1091	Dog	2019	other	Staphylococcus pseudintermedius	R	S	S	S	S	R	S	S	S	S
1092	Dog	2019	other	Staphylococcus pseudintermedius	R	S	S	R	S	S	-	S	S	S
1093	Dog	2019	urogenital tract	Staphylococcus pseudintermedius	S	S	S	S	S	S	S	S	S	S
1094	Dog	2019	other	Staphylococcus pseudintermedius	R	S	I	S	S	S	S	S	S	S
1095	Dog	2019	urogenital tract	Staphylococcus pseudintermedius	S	S	S	S	S	S	S	S	S	S
1096	Dog	2019	other	Staphylococcus pseudintermedius	R	S	S	S	S	S	S	S	S	S
1097	Dog	2019	skin/soft tissue	Staphylococcus pseudintermedius	R	S	S	R	S	S	-	S	S	S
1098	Dog	2019	skin/soft tissue	Staphylococcus pseudintermedius	S	S	S	S	S	S	S	S	S	S
1099	Dog	2019	other	Staphylococcus pseudintermedius	R	S	S	S	S	S	S	S	S	S
1100	Dog	2019	skin/soft tissue	Staphylococcus pseudintermedius	S	S	S	S	S	S	S	S	S	S
1101	Dog	2019	wound	Staphylococcus pseudintermedius	R	R	S	R	S	R	-	S	R	S
1102	Dog	2019	other	Staphylococcus pseudintermedius	R	S	S	S	S	S	S	S	S	S
1103	Dog	2019	skin/soft tissue	Staphylococcus pseudintermedius	R	S	S	R	S	S	-	S	S	S
1104	Dog	2019	skin/soft tissue	Staphylococcus pseudintermedius	R	S	S	S	S	S	S	S	S	S
1105	Dog	2019	skin/soft tissue	Staphylococcus pseudintermedius	R	S	S	I	S	S	S	S	S	S
1106	Dog	2019	skin/soft tissue	Staphylococcus pseudintermedius	R	S	S	S	S	S	S	S	S	S
1107	Dog	2019	other	Staphylococcus pseudintermedius	S	S	S	S	S	S	S	S	S	S
1108	Dog	2019	skin/soft tissue	Staphylococcus pseudintermedius	R	S	R	R	S	I	-	R	R	S
1109	Dog	2019	urogenital tract	Staphylococcus pseudintermedius	S	S	S	R	S	S	-	S	S	S
1110	Dog	2019	skin/soft tissue	Staphylococcus pseudintermedius	R	S	S	S	S	S	S	S	S	S
1111	Dog	2019	wound	Staphylococcus pseudintermedius	R	S	I	R	S	S	S	S	R	S
1112	Dog	2019	other	Staphylococcus pseudintermedius	R	S	S	R	S	S	-	S	S	S
1113	Dog	2019	urogenital tract	Staphylococcus pseudintermedius	R	S	S	S	S	S	S	S	S	S
1114	Dog	2019	skin/soft tissue	Staphylococcus pseudintermedius	S	S	S	S	S	S	S	S	S	S
1115	Dog	2019	skin/soft tissue	Staphylococcus pseudintermedius	-	-	-	-	-	-	-	-	-	S
1116	Dog	2019	skin/soft tissue	Staphylococcus pseudintermedius	R	S	S	S	S	S	S	S	S	S
1117	Dog	2019	skin/soft tissue	Staphylococcus pseudintermedius	S	S	S	R	S	S	-	S	S	S
1118	Dog	2019	skin/soft tissue	Staphylococcus pseudintermedius	S	S	S	S	S	S	S	S	S	S
1119	Dog	2019	skin/soft tissue	Staphylococcus pseudintermedius	R	S	S	R	R	S	-	S	S	S
1120	Dog	2019	other	Staphylococcus pseudintermedius	S	S	S	S	R	S	S	S	S	S
1121	Dog	2019	urogenital tract	Staphylococcus pseudintermedius	S	S	S	S	S	S	S	S	S	S
1122	Dog	2019	other	Staphylococcus pseudintermedius	R	S	S	S	I	S	S	S	S	S
1123	Dog	2019	other	Staphylococcus pseudintermedius	R	S	S	S	S	S	S	S	S	S
1124	Dog	2019	wound	Staphylococcus pseudintermedius	R	R	I	R	I	S	S	R	S	R
1125	Dog	2019	skin/soft tissue	Staphylococcus pseudintermedius	R	S	S	R	S	S	S	S	S	S
1126	Dog	2019	skin/soft tissue	Staphylococcus pseudintermedius	S	S	S	S	S	S	S	S	S	S
1127	Dog	2019	skin/soft tissue	Staphylococcus pseudintermedius	S	S	S	S	S	S	S	S	S	S
1128	Dog	2019	skin/soft tissue	Staphylococcus pseudintermedius	S	S	S	S	S	S	S	S	S	S
1129	Dog	2019	skin/soft tissue	Staphylococcus pseudintermedius	S	S	S	S	S	S	S	S	S	S
1130	Dog	2019	respiratory tract	Staphylococcus pseudintermedius	R	S	S	R	S	S	-	S	S	S
1131	Cat	2019	skin/soft tissue	Staphylococcus pseudintermedius	I	S	S	S	S	S	S	S	S	S
1132	Cat	2019	other	Staphylococcus pseudintermedius	S	S	S	R	S	S	-	S	S	S
1133	Dog	2019	other	Staphylococcus pseudintermedius	R	R	S	S	S	S	S	R	S	R
1134	Dog	2019	other	Staphylococcus pseudintermedius	S	S	S	R	S	S	S	S	S	S
1135	Dog	2019	skin/soft tissue	Staphylococcus pseudintermedius	R	S	S	R	S	S	-	R	S	S
1136	Dog	2019	skin/soft tissue	Staphylococcus pseudintermedius	S	S	S	S	S	S	S	S	S	S
1137	Dog	2019	skin/soft tissue	Staphylococcus pseudintermedius	S	S	S	S	S	S	S	S	S	S
1138	Dog	2019	respiratory tract	Staphylococcus pseudintermedius	R	R	R	R	I	S	S	R	I	R
1139	Cat	2019	skin/soft tissue	Staphylococcus pseudintermedius	-	S	S	S	S	S	S	S	S	S
1140	Dog	2019	wound	Staphylococcus pseudintermedius	R	S	S	R	S	S	-	S	S	S
1141	Dog	2019	urogenital tract	Staphylococcus pseudintermedius	R	S	S	I	R	S	S	S	S	S
1142	Dog	2019	skin/soft tissue	Staphylococcus pseudintermedius	S	S	S	S	S	S	S	S	S	S
1143	Dog	2019	urogenital tract	Staphylococcus pseudintermedius	R	S	S	R	S	S	S	S	R	S
1144	Dog	2019	urogenital tract	Staphylococcus pseudintermedius	R	R	S	R	S	S	S	S	S	R
1145	Cat	2019	other	Staphylococcus pseudintermedius	R	R	I	R	R	S	S	R	S	R
1146	Dog	2019	skin/soft tissue	Staphylococcus pseudintermedius	R	S	S	R	S	S	-	S	S	S
1147	Dog	2019	skin/soft tissue	Staphylococcus pseudintermedius	R	S	S	R	S	S	S	S	R	S
1148	Dog	2019	respiratory tract	Staphylococcus pseudintermedius	R	S	S	R	S	S	S	R	S	S
1149	Dog	2019	wound	Staphylococcus pseudintermedius	R	R	I	R	R	S	S	S	S	R
1150	Dog	2019	skin/soft tissue	Staphylococcus pseudintermedius	R	S	S	R	S	S	-	S	S	S
1151	Dog	2019	skin/soft tissue	Staphylococcus pseudintermedius	S	S	S	S	S	S	S	S	S	S
1152	Dog	2019	skin/soft tissue	Staphylococcus pseudintermedius	R	S	S	S	S	S	S	S	S	S
1153	Dog	2019	skin/soft tissue	Staphylococcus pseudintermedius	R	S	S	S	S	S	S	S	S	S
1154	Dog	2019	skin/soft tissue	Staphylococcus pseudintermedius	R	R	S	R	S	S	S	S	S	R
1155	Dog	2019	skin/soft tissue	Staphylococcus pseudintermedius	R	S	S	R	S	S	-	S	S	S
1156	Dog	2019	skin/soft tissue	Staphylococcus pseudintermedius	R	S	S	R	S	S	-	S	S	S
1157	Dog	2019	wound	Staphylococcus pseudintermedius	S	S	S	R	S	S	-	S	S	S
1158	Dog	2019	respiratory tract	Staphylococcus pseudintermedius	S	S	S	S	I	S	S	S	S	S
1159	Dog	2019	other	Staphylococcus pseudintermedius	S	S	S	S	S	S	S	S	S	S
1160	Dog	2019	other	Staphylococcus pseudintermedius	R	S	S	R	S	S	-	S	S	S
1161	Dog	2019	wound	Staphylococcus pseudintermedius	R	R	S	R	R	S	-	S	S	R
1162	Dog	2019	other	Staphylococcus pseudintermedius	R	S	S	S	S	S	S	S	S	S
1163	Dog	2019	skin/soft tissue	Staphylococcus pseudintermedius	R	S	S	S	S	S	S	S	S	S
1164	Dog	2019	skin/soft tissue	Staphylococcus pseudintermedius	R	S	S	S	S	S	S	R	S	S
1165	Dog	2019	other	Staphylococcus pseudintermedius	S	S	S	S	S	S	S	S	S	S
1166	Dog	2019	skin/soft tissue	Staphylococcus pseudintermedius	R	S	S	S	S	S	S	S	S	S
1167	Dog	2019	urogenital tract	Staphylococcus pseudintermedius	-	S	S	R	S	S	-	S	S	S
1168	Dog	2019	skin/soft tissue	Staphylococcus pseudintermedius	R	S	S	R	S	S	-	S	S	S
1169	Dog	2019	wound	Staphylococcus pseudintermedius	S	S	S	S	S	S	S	S	S	S
1170	Dog	2019	other	Staphylococcus pseudintermedius	R	S	S	R	S	S	-	S	S	S
1171	Cat	2019	skin/soft tissue	Staphylococcus pseudintermedius	S	S	S	S	R	S	S	S	S	S
1172	Dog	2019	skin/soft tissue	Staphylococcus pseudintermedius	R	S	S	R	S	S	S	S	S	S
1173	Dog	2019	other	Staphylococcus pseudintermedius	R	R	S	R	S	S	S	S	S	R
1174	Dog	2019	other	Staphylococcus pseudintermedius	R	R	S	R	I	S	S	R	S	R
1175	Dog	2019	skin/soft tissue	Staphylococcus pseudintermedius	S	S	S	S	S	S	S	S	S	S
1176	Dog	2019	other	Staphylococcus pseudintermedius	S	S	S	S	S	S	S	S	S	S
1177	Dog	2019	skin/soft tissue	Staphylococcus pseudintermedius	S	S	S	S	S	S	S	S	S	S
1178	Dog	2019	skin/soft tissue	Staphylococcus pseudintermedius	R	R	S	R	S	S	S	S	S	R
1179	Dog	2019	urogenital tract	Staphylococcus pseudintermedius	S	S	S	S	S	S	S	S	S	S
1180	Dog	2019	skin/soft tissue	Staphylococcus pseudintermedius	R	S	S	R	S	S	-	S	S	S
1181	Dog	2019	respiratory tract	Staphylococcus pseudintermedius	R	R	S	R	S	S	S	S	S	R
1182	Dog	2019	wound	Staphylococcus pseudintermedius	R	S	I	R	R	S	S	R	R	S
1183	Dog	2019	other	Staphylococcus pseudintermedius	R	S	S	S	S	S	S	S	S	S
1184	Dog	2019	respiratory tract	Staphylococcus pseudintermedius	R	S	S	R	S	S	-	S	S	S
1185	Dog	2019	other	Staphylococcus pseudintermedius	R	S	S	S	S	I	S	S	S	S
1186	Cat	2019	skin/soft tissue	Staphylococcus pseudintermedius	R	S	S	S	S	S	S	S	S	S
1187	Dog	2019	respiratory tract	Staphylococcus pseudintermedius	R	S	S	S	S	S	S	S	S	S
1188	Dog	2019	other	Staphylococcus pseudintermedius	R	S	S	S	S	S	S	S	S	S
1189	Dog	2019	wound	Staphylococcus pseudintermedius	S	S	S	S	S	S	S	S	S	S
1190	Dog	2019	skin/soft tissue	Staphylococcus pseudintermedius	S	S	S	S	S	S	S	S	S	S
1191	Dog	2019	urogenital tract	Staphylococcus pseudintermedius	S	S	S	S	S	S	S	S	S	S
1192	Dog	2019	other	Staphylococcus pseudintermedius	R	S	S	S	S	S	S	S	S	S
1193	Dog	2019	other	Staphylococcus pseudintermedius	R	S	S	S	S	S	S	S	S	S
1194	Dog	2019	other	Staphylococcus pseudintermedius	S	S	S	S	S	S	S	S	S	S
1195	Dog	2019	skin/soft tissue	Staphylococcus pseudintermedius	R	S	S	S	S	S	S	S	S	S
1196	Dog	2019	urogenital tract	Staphylococcus pseudintermedius	S	S	S	S	S	S	S	S	S	S
1197	Dog	2019	skin/soft tissue	Staphylococcus pseudintermedius	S	S	S	S	S	S	S	S	S	S
1198	Dog	2019	skin/soft tissue	Staphylococcus pseudintermedius	S	S	S	S	S	S	S	S	S	S
1199	Dog	2019	skin/soft tissue	Staphylococcus pseudintermedius	R	S	I	S	S	S	S	S	S	S
1200	Dog	2019	skin/soft tissue	Staphylococcus pseudintermedius	R	S	S	S	S	S	S	S	S	S
1201	Cat	2019	wound	Staphylococcus pseudintermedius	R	R	S	R	S	S	S	S	S	R
1202	Dog	2019	skin/soft tissue	Staphylococcus pseudintermedius	R	R	S	R	R	S	S	R	S	R
1203	Dog	2019	skin/soft tissue	Staphylococcus pseudintermedius	R	S	S	S	S	S	S	S	S	S
1204	Dog	2019	other	Staphylococcus pseudintermedius	S	S	S	S	S	S	S	S	S	S
1205	Dog	2019	skin/soft tissue	Staphylococcus pseudintermedius	R	S	S	S	S	S	S	S	S	S
1206	Dog	2019	other	Staphylococcus pseudintermedius	S	S	S	S	S	S	S	S	S	S
1207	Dog	2019	skin/soft tissue	Staphylococcus pseudintermedius	R	S	S	R	S	S	-	S	S	S
1208	Dog	2019	urogenital tract	Staphylococcus pseudintermedius	R	S	S	R	S	S	-	S	S	S
1209	Dog	2019	skin/soft tissue	Staphylococcus pseudintermedius	S	S	S	S	S	S	S	S	S	S
1210	Dog	2019	skin/soft tissue	Staphylococcus pseudintermedius	R	S	S	R	S	S	-	S	S	S
1211	Dog	2019	other	Staphylococcus pseudintermedius	S	S	S	S	S	S	S	S	S	S
1212	Dog	2019	skin/soft tissue	Staphylococcus pseudintermedius	S	S	S	S	S	S	S	S	S	S
1213	Dog	2019	other	Staphylococcus pseudintermedius	R	S	S	R	S	S	-	S	S	S
1214	Dog	2019	skin/soft tissue	Staphylococcus pseudintermedius	R	S	S	S	S	S	S	S	S	S
1215	Dog	2019	skin/soft tissue	Staphylococcus pseudintermedius	R	S	S	S	S	S	S	S	S	S
1216	Dog	2019	skin/soft tissue	Staphylococcus pseudintermedius	R	S	S	S	S	S	S	S	S	S
1217	Dog	2019	urogenital tract	Staphylococcus pseudintermedius	R	-	S	R	S	S	-	S	S	S
1218	Dog	2019	skin/soft tissue	Staphylococcus pseudintermedius	R	S	S	S	I	S	S	S	S	S
1219	Dog	2019	skin/soft tissue	Staphylococcus pseudintermedius	R	S	S	S	S	S	S	S	S	S
1220	Dog	2019	urogenital tract	Staphylococcus pseudintermedius	-	S	S	S	S	S	S	S	S	S
1221	Dog	2019	other	Staphylococcus pseudintermedius	R	S	S	S	S	S	S	S	I	S
1222	Dog	2019	urogenital tract	Staphylococcus pseudintermedius	S	S	S	R	S	S	-	S	S	S
1223	Dog	2019	skin/soft tissue	Staphylococcus pseudintermedius	R	S	S	S	S	S	S	S	S	S
1224	Dog	2019	skin/soft tissue	Staphylococcus pseudintermedius	R	S	S	S	S	S	S	S	S	S
1225	Dog	2019	urogenital tract	Staphylococcus pseudintermedius	R	S	S	S	S	S	S	S	S	S
1226	Dog	2019	respiratory tract	Staphylococcus pseudintermedius	S	S	S	S	S	S	S	S	S	S
1227	Dog	2019	skin/soft tissue	Staphylococcus pseudintermedius	R	S	S	R	S	S	-	S	S	S
1228	Dog	2019	skin/soft tissue	Staphylococcus pseudintermedius	S	S	S	S	S	S	S	S	S	S
1229	Dog	2019	other	Staphylococcus pseudintermedius	S	S	S	S	S	S	S	S	S	S
1230	Dog	2019	skin/soft tissue	Staphylococcus pseudintermedius	S	S	S	S	S	S	S	S	S	S
1231	Dog	2019	wound	Staphylococcus pseudintermedius	R	R	S	R	R	S	S	R	S	R
1232	Dog	2019	skin/soft tissue	Staphylococcus pseudintermedius	R	S	S	S	S	S	S	S	S	S
1233	Dog	2019	urogenital tract	Staphylococcus pseudintermedius	I	S	S	S	R	S	S	R	S	S
1234	Dog	2019	respiratory tract	Staphylococcus pseudintermedius	S	S	S	R	S	S	S	S	S	S
1235	Dog	2019	wound	Staphylococcus pseudintermedius	R	S	S	R	S	S	-	S	S	S
1236	Dog	2019	other	Staphylococcus pseudintermedius	S	S	S	S	S	S	S	S	S	S
1237	Dog	2019	wound	Staphylococcus pseudintermedius	R	S	S	I	S	S	S	S	S	S
1238	Cat	2019	other	Staphylococcus pseudintermedius	R	S	S	S	S	S	S	S	S	S
1239	Dog	2019	skin/soft tissue	Staphylococcus pseudintermedius	S	S	S	S	S	S	S	S	S	S
1240	Dog	2019	wound	Staphylococcus pseudintermedius	R	R	I	R	R	S	-	S	S	R
1241	Dog	2019	wound	Staphylococcus pseudintermedius	S	S	S	S	S	S	S	S	S	S
1242	Dog	2019	skin/soft tissue	Staphylococcus pseudintermedius	S	S	S	S	S	S	S	S	S	S
1243	Dog	2019	urogenital tract	Staphylococcus pseudintermedius	R	R	S	R	S	S	S	S	S	R
1244	Dog	2019	skin/soft tissue	Staphylococcus pseudintermedius	R	S	S	S	S	S	S	S	S	S
1245	Dog	2019	skin/soft tissue	Staphylococcus pseudintermedius	R	S	S	S	S	S	S	S	S	S
1246	Dog	2019	skin/soft tissue	Staphylococcus pseudintermedius	R	S	S	S	S	S	S	S	S	S
1247	Dog	2019	urogenital tract	Staphylococcus pseudintermedius	S	S	S	S	S	S	S	S	S	S
1248	Dog	2019	skin/soft tissue	Staphylococcus pseudintermedius	R	R	S	S	S	S	S	S	S	R
1249	Dog	2019	skin/soft tissue	Staphylococcus pseudintermedius	S	S	S	S	S	S	S	S	S	S
1250	Dog	2019	respiratory tract	Staphylococcus pseudintermedius	S	S	S	S	S	S	S	S	S	S
1251	Dog	2019	skin/soft tissue	Staphylococcus pseudintermedius	R	S	S	S	S	S	S	S	S	S
1252	Dog	2019	wound	Staphylococcus pseudintermedius	S	S	S	S	S	S	S	S	S	S
1253	Dog	2019	wound	Staphylococcus pseudintermedius	R	S	S	S	S	S	S	S	S	S
1254	Dog	2019	wound	Staphylococcus pseudintermedius	R	S	S	R	S	S	-	S	S	S
1255	Dog	2019	skin/soft tissue	Staphylococcus pseudintermedius	R	R	S	R	R	S	S	R	S	R
1256	Dog	2019	other	Staphylococcus pseudintermedius	R	S	S	R	S	S	-	S	S	S
1257	Dog	2019	urogenital tract	Staphylococcus pseudintermedius	S	S	S	S	S	S	S	S	S	S
1258	Dog	2019	urogenital tract	Staphylococcus pseudintermedius	R	S	S	S	S	S	S	S	S	S
1259	Dog	2019	skin/soft tissue	Staphylococcus pseudintermedius	R	S	S	S	S	S	S	S	S	S
1260	Dog	2019	skin/soft tissue	Staphylococcus pseudintermedius	R	S	S	S	S	S	S	R	S	S
1261	Dog	2019	skin/soft tissue	Staphylococcus pseudintermedius	R	S	S	S	S	S	S	S	S	S
1262	Cat	2019	skin/soft tissue	Staphylococcus pseudintermedius	-	S	I	S	S	S	S	S	S	S
1263	Dog	2019	respiratory tract	Staphylococcus pseudintermedius	S	S	S	S	S	S	S	S	S	S
1264	Dog	2019	skin/soft tissue	Staphylococcus pseudintermedius	S	S	S	S	S	S	S	S	S	S
1265	Dog	2019	wound	Staphylococcus pseudintermedius	R	S	S	R	S	S	S	S	I	S
1266	Dog	2019	skin/soft tissue	Staphylococcus pseudintermedius	R	S	S	S	S	S	S	S	S	S
1267	Dog	2019	skin/soft tissue	Staphylococcus pseudintermedius	S	S	S	I	S	S	S	S	S	S
1268	Dog	2019	skin/soft tissue	Staphylococcus pseudintermedius	S	S	S	S	S	S	S	S	S	S
1269	Dog	2019	urogenital tract	Staphylococcus pseudintermedius	S	S	S	S	S	S	S	S	S	S
1270	Dog	2019	skin/soft tissue	Staphylococcus pseudintermedius	S	S	R	S	S	S	S	S	S	S
1271	Dog	2019	other	Staphylococcus pseudintermedius	R	S	S	R	S	S	S	S	R	S
1272	Dog	2019	other	Staphylococcus pseudintermedius	S	S	S	S	S	S	S	S	S	S
1273	Dog	2019	skin/soft tissue	Staphylococcus pseudintermedius	R	S	S	S	S	S	S	S	S	S
1274	Dog	2019	other	Staphylococcus pseudintermedius	R	S	S	R	S	S	S	S	S	S
1275	Dog	2019	other	Staphylococcus pseudintermedius	R	S	S	S	S	S	S	S	S	S
1276	Dog	2019	wound	Staphylococcus pseudintermedius	R	S	S	S	S	S	S	S	S	S
1277	Dog	2019	skin/soft tissue	Staphylococcus pseudintermedius	S	S	S	S	S	S	S	S	S	S
1278	Cat	2019	respiratory tract	Staphylococcus pseudintermedius	-	S	S	S	S	S	S	S	S	S
1279	Dog	2019	skin/soft tissue	Staphylococcus pseudintermedius	S	S	S	S	S	S	S	S	S	S
1280	Dog	2019	other	Staphylococcus pseudintermedius	S	S	S	S	S	S	S	S	S	S
1281	Cat	2019	skin/soft tissue	Staphylococcus pseudintermedius	-	S	S	S	S	S	S	S	S	S
1282	Cat	2019	respiratory tract	Staphylococcus pseudintermedius	R	S	S	S	S	S	S	S	S	S
1283	Dog	2019	other	Staphylococcus pseudintermedius	S	S	S	S	S	S	S	S	S	S
1284	Dog	2019	other	Staphylococcus pseudintermedius	R	S	S	S	S	S	S	S	S	S
1285	Dog	2019	skin/soft tissue	Staphylococcus pseudintermedius	R	S	S	S	S	S	S	S	S	S
1286	Dog	2019	skin/soft tissue	Staphylococcus pseudintermedius	R	R	S	R	S	S	S	S	S	R
1287	Dog	2019	skin/soft tissue	Staphylococcus pseudintermedius	S	S	S	S	S	S	S	S	S	S
1288	Dog	2019	respiratory tract	Staphylococcus pseudintermedius	R	S	S	S	S	S	S	S	S	S
1289	Dog	2019	skin/soft tissue	Staphylococcus pseudintermedius	R	S	S	R	S	S	-	S	S	S
1290	Dog	2019	other	Staphylococcus pseudintermedius	R	S	S	S	S	S	S	S	S	S
1291	Dog	2019	skin/soft tissue	Staphylococcus pseudintermedius	S	S	S	S	S	S	S	S	S	S
1292	Dog	2019	wound	Staphylococcus pseudintermedius	S	S	S	S	S	S	S	S	S	S
1293	Dog	2019	respiratory tract	Staphylococcus pseudintermedius	R	S	S	R	S	S	-	R	S	S
1294	Dog	2019	skin/soft tissue	Staphylococcus pseudintermedius	R	S	S	S	S	-	S	S	S	S
1295	Dog	2019	skin/soft tissue	Staphylococcus pseudintermedius	S	S	S	S	S	-	S	S	S	S
1296	Dog	2019	skin/soft tissue	Staphylococcus pseudintermedius	S	S	S	S	S	S	S	S	S	S
1297	Dog	2019	skin/soft tissue	Staphylococcus pseudintermedius	S	S	S	S	S	S	S	S	S	S
1298	Dog	2019	skin/soft tissue	Staphylococcus pseudintermedius	R	S	S	S	S	S	S	S	S	S
1299	Dog	2019	wound	Staphylococcus pseudintermedius	R	S	I	R	R	S	S	R	S	S
1300	Dog	2019	skin/soft tissue	Staphylococcus pseudintermedius	S	S	S	S	S	S	S	S	S	S
1301	Dog	2019	skin/soft tissue	Staphylococcus pseudintermedius	R	R	I	R	R	S	-	R	S	R
1302	Dog	2019	urogenital tract	Staphylococcus pseudintermedius	S	S	S	S	S	S	S	S	S	S
1303	Dog	2019	urogenital tract	Staphylococcus pseudintermedius	S	S	S	S	S	S	S	S	S	S
1304	Dog	2019	urogenital tract	Staphylococcus pseudintermedius	S	S	S	S	S	S	S	S	S	S
1305	Dog	2019	other	Staphylococcus pseudintermedius	S	S	S	S	S	S	S	S	S	S
1306	Dog	2019	other	Staphylococcus pseudintermedius	S	S	S	S	S	-	S	S	S	S
1307	Dog	2019	skin/soft tissue	Staphylococcus pseudintermedius	R	S	S	R	S	S	-	S	S	S
1308	Dog	2019	skin/soft tissue	Staphylococcus pseudintermedius	S	S	S	S	S	-	S	S	S	S
1309	Dog	2019	skin/soft tissue	Staphylococcus pseudintermedius	S	S	S	S	S	S	S	S	S	S
1310	Dog	2019	skin/soft tissue	Staphylococcus pseudintermedius	R	R	S	S	S	S	S	S	S	R
1311	Dog	2019	skin/soft tissue	Staphylococcus pseudintermedius	-	-	-	-	-	-	-	-	-	S
1312	Dog	2019	skin/soft tissue	Staphylococcus pseudintermedius	R	R	S	R	S	S	S	S	S	R
1313	Dog	2019	skin/soft tissue	Staphylococcus pseudintermedius	-	-	-	-	-	-	-	-	-	S
1314	Cat	2019	urogenital tract	Staphylococcus pseudintermedius	R	S	I	R	R	S	S	R	S	S
1315	Dog	2019	skin/soft tissue	Staphylococcus pseudintermedius	S	S	S	R	S	S	-	S	S	S
1316	Dog	2019	skin/soft tissue	Staphylococcus pseudintermedius	-	-	-	-	-	-	-	-	-	S
1317	Dog	2019	wound	Staphylococcus pseudintermedius	R	S	S	R	S	-	S	S	S	S
1318	Dog	2019	skin/soft tissue	Staphylococcus pseudintermedius	S	S	S	S	S	S	S	S	S	S
1319	Dog	2019	skin/soft tissue	Staphylococcus pseudintermedius	S	S	S	S	S	S	S	S	S	S
1320	Dog	2019	skin/soft tissue	Staphylococcus pseudintermedius	S	S	S	S	S	S	S	S	S	S
1321	Dog	2019	urogenital tract	Staphylococcus pseudintermedius	S	S	S	S	S	-	S	S	S	S
1322	Dog	2019	skin/soft tissue	Staphylococcus pseudintermedius	S	S	S	S	S	S	S	S	S	S
1323	Dog	2019	wound	Staphylococcus pseudintermedius	S	S	S	S	S	S	S	S	S	S
1324	Dog	2019	other	Staphylococcus pseudintermedius	R	S	S	S	S	S	S	S	S	S
1325	Dog	2019	skin/soft tissue	Staphylococcus pseudintermedius	R	R	S	R	I	S	S	S	S	R
1326	Dog	2019	skin/soft tissue	Staphylococcus pseudintermedius	S	S	S	-	S	S	S	S	-	S
1327	Dog	2019	other	Staphylococcus pseudintermedius	R	S	S	S	S	S	S	S	S	S
1328	Dog	2019	respiratory tract	Staphylococcus pseudintermedius	S	S	S	S	S	S	S	S	S	S
1329	Dog	2019	skin/soft tissue	Staphylococcus pseudintermedius	R	R	S	R	R	S	S	R	S	R
1330	Dog	2019	skin/soft tissue	Staphylococcus pseudintermedius	R	S	S	R	S	S	-	S	S	S
1331	Dog	2019	skin/soft tissue	Staphylococcus pseudintermedius	R	S	S	S	S	S	S	S	S	S
1332	Dog	2019	skin/soft tissue	Staphylococcus pseudintermedius	R	S	S	R	S	S	-	S	S	S
1333	Dog	2019	skin/soft tissue	Staphylococcus pseudintermedius	S	S	S	S	S	S	S	S	S	S
1334	Dog	2019	skin/soft tissue	Staphylococcus pseudintermedius	R	S	I	R	S	S	-	S	S	S
1335	Dog	2019	skin/soft tissue	Staphylococcus pseudintermedius	R	S	S	R	S	S	-	S	S	S
1336	Dog	2019	other	Staphylococcus pseudintermedius	R	S	S	R	S	S	S	R	S	S
1337	Dog	2019	skin/soft tissue	Staphylococcus pseudintermedius	R	S	S	R	S	S	-	S	S	S
1338	Dog	2019	wound	Staphylococcus pseudintermedius	S	S	S	R	S	S	-	S	S	S
1339	Dog	2019	urogenital tract	Staphylococcus pseudintermedius	I	S	S	S	I	S	S	S	S	S
1340	Dog	2019	other	Staphylococcus pseudintermedius	R	S	I	R	S	S	-	S	S	S
1341	Dog	2019	other	Staphylococcus pseudintermedius	R	R	I	R	R	-	S	R	S	R
1342	Dog	2019	skin/soft tissue	Staphylococcus pseudintermedius	R	S	S	R	S	S	-	S	S	S
1343	Dog	2019	skin/soft tissue	Staphylococcus pseudintermedius	R	S	R	R	S	S	-	S	S	S
1344	Dog	2019	other	Staphylococcus pseudintermedius	R	S	S	R	S	-	-	S	S	S
1345	Cat	2019	other	Staphylococcus pseudintermedius	-	S	S	R	S	S	-	S	S	S
1346	Dog	2019	wound	Staphylococcus pseudintermedius	R	S	S	R	S	S	-	S	S	S
1347	Dog	2019	skin/soft tissue	Staphylococcus pseudintermedius	S	S	S	S	S	S	S	S	S	S
1348	Dog	2019	respiratory tract	Staphylococcus pseudintermedius	S	S	S	S	S	-	S	S	S	S
1349	Dog	2019	urogenital tract	Staphylococcus pseudintermedius	S	S	S	S	S	S	S	S	S	S
1350	Dog	2019	skin/soft tissue	Staphylococcus pseudintermedius	R	S	S	S	S	S	S	S	S	S
1351	Dog	2019	skin/soft tissue	Staphylococcus pseudintermedius	R	R	R	R	S	-	S	R	R	S
1352	Dog	2019	wound	Staphylococcus pseudintermedius	R	S	S	R	S	-	S	S	S	S
1353	Dog	2019	other	Staphylococcus pseudintermedius	S	S	S	R	S	S	-	S	S	S
1354	Cat	2019	other	Staphylococcus pseudintermedius	-	-	-	-	-	-	-	-	-	S
1355	Dog	2019	skin/soft tissue	Staphylococcus pseudintermedius	R	S	S	S	S	S	S	S	S	S
1356	Dog	2019	skin/soft tissue	Staphylococcus pseudintermedius	S	S	S	S	S	-	S	S	S	S
1357	Dog	2019	wound	Staphylococcus pseudintermedius	R	S	S	S	S	-	S	S	S	S
1358	Dog	2019	skin/soft tissue	Staphylococcus pseudintermedius	-	-	-	-	-	-	-	-	-	S
1359	Dog	2019	skin/soft tissue	Staphylococcus pseudintermedius	R	R	S	S	I	-	S	R	S	R
1360	Dog	2019	other	Staphylococcus pseudintermedius	R	S	S	R	S	-	-	S	S	S
1361	Dog	2019	urogenital tract	Staphylococcus pseudintermedius	R	R	S	R	S	-	-	S	S	R
1362	Cat	2019	other	Staphylococcus pseudintermedius	R	S	S	R	S	-	S	R	R	S
1363	Dog	2019	other	Staphylococcus pseudintermedius	R	S	S	S	S	-	S	S	S	S
1364	Dog	2019	skin/soft tissue	Staphylococcus pseudintermedius	R	S	S	S	S	-	S	S	S	S
1365	Dog	2019	skin/soft tissue	Staphylococcus pseudintermedius	R	S	S	R	S	-	-	S	S	S
1366	Dog	2019	skin/soft tissue	Staphylococcus pseudintermedius	S	S	S	S	S	-	S	S	S	S
1367	Dog	2019	wound	Staphylococcus pseudintermedius	R	R	I	R	I	-	S	R	S	R
1368	Dog	2019	other	Staphylococcus pseudintermedius	R	S	S	S	S	-	S	S	S	S
1369	Dog	2019	urogenital tract	Staphylococcus pseudintermedius	R	S	S	R	I	-	-	S	S	S
1370	Dog	2019	skin/soft tissue	Staphylococcus pseudintermedius	R	S	S	R	S	-	-	S	S	S
1371	Dog	2019	respiratory tract	Staphylococcus pseudintermedius	R	S	S	S	S	-	S	S	S	S
1372	Dog	2019	wound	Staphylococcus pseudintermedius	R	R	S	R	S	S	-	S	S	R
1373	Dog	2019	skin/soft tissue	Staphylococcus pseudintermedius	R	S	R	R	S	-	S	S	R	S
1374	Dog	2019	skin/soft tissue	Staphylococcus pseudintermedius	R	S	S	S	S	-	S	S	S	S
1375	Dog	2019	skin/soft tissue	Staphylococcus pseudintermedius	R	S	S	R	S	-	-	S	S	S
1376	Dog	2019	other	Staphylococcus pseudintermedius	R	R	S	R	R	-	S	R	S	R
1377	Dog	2019	skin/soft tissue	Staphylococcus pseudintermedius	S	S	S	S	S	-	S	S	S	S
1378	Dog	2019	skin/soft tissue	Staphylococcus pseudintermedius	R	S	S	S	S	-	S	S	S	S
1379	Dog	2019	other	Staphylococcus pseudintermedius	R	S	S	R	S	-	-	S	S	S
1380	Dog	2019	skin/soft tissue	Staphylococcus pseudintermedius	R	R	I	R	S	-	S	R	S	R
1381	Dog	2019	wound	Staphylococcus pseudintermedius	R	S	S	S	S	-	S	S	S	S
1382	Dog	2019	respiratory tract	Staphylococcus pseudintermedius	R	S	S	R	I	-	-	S	S	S
1383	Dog	2019	skin/soft tissue	Staphylococcus pseudintermedius	R	S	S	S	S	-	S	S	S	S
1384	Dog	2019	skin/soft tissue	Staphylococcus pseudintermedius	S	S	S	S	S	-	S	S	S	S
1385	Dog	2019	other	Staphylococcus pseudintermedius	R	S	S	R	S	-	S	S	S	S
1386	Dog	2019	skin/soft tissue	Staphylococcus pseudintermedius	R	S	S	R	S	-	S	S	S	S
1387	Dog	2019	skin/soft tissue	Staphylococcus pseudintermedius	R	S	S	S	S	-	S	S	S	S
1388	Dog	2019	skin/soft tissue	Staphylococcus pseudintermedius	S	S	S	S	S	-	S	S	S	S
1389	Dog	2019	skin/soft tissue	Staphylococcus pseudintermedius	S	S	S	S	S	-	S	S	S	S
1390	Cat	2019	skin/soft tissue	Staphylococcus pseudintermedius	S	S	S	S	S	-	S	S	S	S
1391	Dog	2019	skin/soft tissue	Staphylococcus pseudintermedius	S	S	S	S	S	-	S	S	S	S
1392	Dog	2019	skin/soft tissue	Staphylococcus pseudintermedius	R	S	S	S	S	-	S	S	S	S
1393	Dog	2019	other	Staphylococcus pseudintermedius	R	S	S	S	S	-	S	S	S	S
1394	Dog	2019	skin/soft tissue	Staphylococcus pseudintermedius	R	S	S	S	S	-	S	S	S	S
1395	Dog	2019	skin/soft tissue	Staphylococcus pseudintermedius	R	R	S	R	S	S	S	S	S	R
1396	Dog	2019	urogenital tract	Staphylococcus pseudintermedius	R	S	S	R	S	-	-	S	S	S
1397	Dog	2019	urogenital tract	Staphylococcus pseudintermedius	R	S	S	R	S	-	S	S	R	S
1398	Dog	2019	other	Staphylococcus pseudintermedius	R	S	S	S	S	-	S	S	S	S
1399	Dog	2019	skin/soft tissue	Staphylococcus pseudintermedius	S	S	S	S	S	-	S	S	S	S
1400	Dog	2019	skin/soft tissue	Staphylococcus pseudintermedius	R	R	S	R	I	-	S	R	S	R
1401	Dog	2019	other	Staphylococcus pseudintermedius	S	S	S	S	S	-	S	S	S	S
1402	Dog	2019	urogenital tract	Staphylococcus pseudintermedius	R	S	S	S	S	-	S	S	S	S
1403	Dog	2019	skin/soft tissue	Staphylococcus pseudintermedius	R	S	S	S	S	-	S	S	S	S
1404	Dog	2019	skin/soft tissue	Staphylococcus pseudintermedius	R	S	S	S	S	-	S	S	S	S
1405	Dog	2019	respiratory tract	Staphylococcus pseudintermedius	R	S	S	I	S	-	S	S	S	S
1406	Dog	2019	skin/soft tissue	Staphylococcus pseudintermedius	R	S	S	S	S	-	S	S	S	S
1407	Dog	2019	skin/soft tissue	Staphylococcus pseudintermedius	R	S	S	S	S	-	S	S	S	S
1408	Dog	2019	other	Staphylococcus pseudintermedius	R	R	R	R	R	-	-	R	R	R
1409	Dog	2019	wound	Staphylococcus pseudintermedius	R	S	S	S	S	-	S	S	S	S
1410	Dog	2019	wound	Staphylococcus pseudintermedius	R	S	S	S	S	-	S	S	S	S
1411	Dog	2019	skin/soft tissue	Staphylococcus pseudintermedius	R	S	S	S	S	S	S	S	S	S
1412	Cat	2019	respiratory tract	Staphylococcus pseudintermedius	S	S	S	S	S	-	S	S	S	S
1413	Dog	2019	skin/soft tissue	Staphylococcus pseudintermedius	S	S	S	R	S	-	S	S	S	S
1414	Dog	2019	skin/soft tissue	Staphylococcus pseudintermedius	S	S	S	S	S	S	S	S	S	S
1415	Dog	2019	skin/soft tissue	Staphylococcus pseudintermedius	R	R	S	R	I	-	S	R	S	R
1416	Dog	2019	other	Staphylococcus pseudintermedius	R	S	S	S	S	-	S	S	S	S
1417	Dog	2019	respiratory tract	Staphylococcus pseudintermedius	S	S	S	S	S	-	S	S	S	S
1418	Dog	2019	skin/soft tissue	Staphylococcus pseudintermedius	S	S	S	S	S	-	S	S	S	S
1419	Dog	2019	urogenital tract	Staphylococcus pseudintermedius	R	S	S	S	S	-	S	S	S	S
1420	Dog	2019	other	Staphylococcus pseudintermedius	R	S	I	R	S	-	S	S	S	S
1421	Dog	2019	skin/soft tissue	Staphylococcus pseudintermedius	S	S	S	S	S	-	S	S	S	S
1422	Dog	2019	skin/soft tissue	Staphylococcus pseudintermedius	S	S	S	S	S	-	-	S	S	S
1423	Dog	2019	wound	Staphylococcus pseudintermedius	S	S	S	S	S	-	S	S	S	S
1424	Dog	2019	respiratory tract	Staphylococcus pseudintermedius	S	S	S	S	S	-	S	S	S	S
1425	Dog	2019	respiratory tract	Staphylococcus pseudintermedius	S	S	S	S	S	-	S	S	S	S
1426	Dog	2019	wound	Staphylococcus pseudintermedius	R	S	S	S	S	-	S	S	S	S
1427	Dog	2019	skin/soft tissue	Staphylococcus pseudintermedius	R	S	S	S	S	-	S	S	S	S
1428	Dog	2019	respiratory tract	Staphylococcus pseudintermedius	R	S	S	S	S	-	S	S	S	S
1429	Dog	2019	skin/soft tissue	Staphylococcus pseudintermedius	R	S	S	S	S	-	S	S	S	S
1430	Dog	2019	skin/soft tissue	Staphylococcus pseudintermedius	R	S	S	S	S	-	S	S	S	S
1431	Dog	2019	other	Staphylococcus pseudintermedius	R	S	S	S	S	-	S	S	S	S
1432	Dog	2019	skin/soft tissue	Staphylococcus pseudintermedius	R	S	S	S	S	-	S	S	S	S
1433	Dog	2019	skin/soft tissue	Staphylococcus pseudintermedius	S	S	S	R	S	-	-	S	S	S
1434	Dog	2019	wound	Staphylococcus pseudintermedius	R	R	S	R	S	-	-	S	S	R
1435	Dog	2019	skin/soft tissue	Staphylococcus pseudintermedius	S	S	S	S	S	-	S	S	S	S
1436	Dog	2019	respiratory tract	Staphylococcus pseudintermedius	S	S	S	S	S	-	S	S	S	S
1437	Cat	2019	skin/soft tissue	Staphylococcus pseudintermedius	R	S	S	S	I	-	S	S	S	S
1438	Dog	2019	skin/soft tissue	Staphylococcus pseudintermedius	R	S	S	R	S	-	-	S	S	S
1439	Dog	2019	skin/soft tissue	Staphylococcus pseudintermedius	R	R	S	R	R	-	S	R	S	R
1440	Dog	2019	other	Staphylococcus pseudintermedius	R	S	S	R	S	-	-	S	S	S
1441	Dog	2019	skin/soft tissue	Staphylococcus pseudintermedius	R	S	S	R	S	-	-	S	S	S
1442	Dog	2019	skin/soft tissue	Staphylococcus pseudintermedius	S	S	S	S	S	-	S	S	S	S
1443	Dog	2019	other	Staphylococcus pseudintermedius	S	S	S	S	S	-	S	S	S	S
1444	Dog	2019	skin/soft tissue	Staphylococcus pseudintermedius	S	S	S	S	S	-	S	S	S	S
1445	Dog	2019	respiratory tract	Staphylococcus pseudintermedius	S	S	S	S	S	-	S	S	S	S
1446	Dog	2019	wound	Staphylococcus pseudintermedius	R	S	S	S	S	-	S	S	S	S
1447	Dog	2019	other	Staphylococcus pseudintermedius	R	S	S	R	S	-	-	S	S	S
1448	Dog	2019	urogenital tract	Staphylococcus pseudintermedius	S	S	S	S	S	-	S	S	S	S
1449	Cat	2019	respiratory tract	Staphylococcus pseudintermedius	R	R	S	S	R	-	S	S	S	R
1450	Dog	2019	skin/soft tissue	Staphylococcus pseudintermedius	S	S	S	R	S	-	-	R	S	S
1451	Dog	2019	skin/soft tissue	Staphylococcus pseudintermedius	R	S	S	S	S	-	S	S	S	S
1452	Dog	2019	respiratory tract	Staphylococcus pseudintermedius	R	S	S	R	S	-	S	S	S	S
1453	Dog	2019	skin/soft tissue	Staphylococcus pseudintermedius	S	S	S	S	S	-	S	S	S	S
1454	Dog	2019	skin/soft tissue	Staphylococcus pseudintermedius	R	R	S	R	S	-	S	S	S	R
1455	Dog	2019	skin/soft tissue	Staphylococcus pseudintermedius	R	R	S	I	S	-	S	R	S	R
1456	Dog	2019	skin/soft tissue	Staphylococcus pseudintermedius	S	S	S	S	S	-	S	S	S	S
1457	Dog	2019	skin/soft tissue	Staphylococcus pseudintermedius	S	S	S	S	S	-	S	S	S	S
1458	Dog	2019	skin/soft tissue	Staphylococcus pseudintermedius	R	S	S	R	S	-	S	S	S	S
1459	Dog	2019	respiratory tract	Staphylococcus pseudintermedius	R	S	S	S	S	-	S	S	S	S
1460	Dog	2019	urogenital tract	Staphylococcus pseudintermedius	S	S	S	S	S	-	S	S	S	S
1461	Dog	2019	urogenital tract	Staphylococcus pseudintermedius	-	S	S	S	S	-	S	S	S	S
1462	Dog	2019	skin/soft tissue	Staphylococcus pseudintermedius	S	S	S	S	S	-	S	S	S	S
1463	Dog	2019	urogenital tract	Staphylococcus pseudintermedius	R	S	S	R	S	-	S	S	S	S
1464	Dog	2019	wound	Staphylococcus pseudintermedius	R	R	S	R	I	-	S	S	S	R
1465	Dog	2019	skin/soft tissue	Staphylococcus pseudintermedius	S	S	S	S	S	-	S	S	S	S
1466	Dog	2019	skin/soft tissue	Staphylococcus pseudintermedius	S	S	S	S	S	-	S	S	S	S
1467	Dog	2019	wound	Staphylococcus pseudintermedius	S	S	S	R	S	-	-	S	S	S
1468	Dog	2019	other	Staphylococcus pseudintermedius	R	S	S	R	S	-	-	S	S	S
1469	Dog	2019	skin/soft tissue	Staphylococcus pseudintermedius	S	S	S	R	S	-	-	R	S	S
1470	Dog	2019	urogenital tract	Staphylococcus pseudintermedius	R	S	I	R	R	-	-	R	S	S
1471	Dog	2019	urogenital tract	Staphylococcus pseudintermedius	S	S	S	S	S	-	S	S	S	S
1472	Dog	2019	urogenital tract	Staphylococcus pseudintermedius	R	S	S	R	S	-	-	S	S	S
1473	Dog	2019	urogenital tract	Staphylococcus pseudintermedius	R	S	S	S	S	-	S	S	S	S
1474	Dog	2019	other	Staphylococcus pseudintermedius	R	S	S	S	S	-	S	S	S	S
1475	Dog	2019	respiratory tract	Staphylococcus pseudintermedius	S	S	S	S	S	-	S	S	S	S
1476	Dog	2019	skin/soft tissue	Staphylococcus pseudintermedius	R	S	S	R	I	-	-	S	S	S
1477	Dog	2019	other	Staphylococcus pseudintermedius	R	S	S	R	S	-	-	S	S	S
1478	Dog	2019	skin/soft tissue	Staphylococcus pseudintermedius	R	S	S	S	S	-	S	S	S	S
1479	Dog	2019	other	Staphylococcus pseudintermedius	S	S	S	S	S	-	S	S	S	S
1480	Dog	2019	skin/soft tissue	Staphylococcus pseudintermedius	S	S	S	R	S	-	-	R	S	S
1481	Dog	2019	urogenital tract	Staphylococcus pseudintermedius	S	S	S	S	S	S	S	S	S	S
1482	Dog	2019	respiratory tract	Staphylococcus pseudintermedius	S	S	S	S	S	-	S	R	S	S
1483	Dog	2019	skin/soft tissue	Staphylococcus pseudintermedius	R	S	S	S	S	-	S	S	S	S
1484	Dog	2019	other	Staphylococcus pseudintermedius	R	S	S	R	S	-	-	S	S	S
1485	Dog	2019	other	Staphylococcus pseudintermedius	S	S	S	S	S	-	S	S	S	S
1486	Dog	2019	other	Staphylococcus pseudintermedius	S	S	-	S	S	-	S	S	S	S
1487	Dog	2019	other	Staphylococcus pseudintermedius	R	R	S	R	S	S	S	S	S	R
1488	Dog	2019	other	Staphylococcus pseudintermedius	S	S	S	R	S	S	-	S	S	S
1489	Dog	2019	other	Staphylococcus pseudintermedius	R	S	I	R	S	-	-	S	S	S
1490	Dog	2019	skin/soft tissue	Staphylococcus pseudintermedius	S	S	S	R	S	-	S	S	S	S
1491	Dog	2019	skin/soft tissue	Staphylococcus pseudintermedius	S	S	S	S	S	-	S	S	S	S
1492	Dog	2019	urogenital tract	Staphylococcus pseudintermedius	R	S	S	S	S	-	S	S	S	S
1493	Dog	2019	skin/soft tissue	Staphylococcus pseudintermedius	S	S	S	S	S	-	S	S	S	S
1494	Dog	2019	skin/soft tissue	Staphylococcus pseudintermedius	R	S	S	S	S	-	S	R	S	S
1495	Dog	2019	other	Staphylococcus pseudintermedius	S	S	S	S	S	-	S	S	S	S
1496	Dog	2019	skin/soft tissue	Staphylococcus pseudintermedius	S	S	S	I	S	-	S	S	S	S
1497	Dog	2019	other	Staphylococcus pseudintermedius	R	S	S	S	S	-	S	S	S	S
1498	Dog	2019	other	Staphylococcus pseudintermedius	R	S	S	S	S	-	S	S	S	S
1499	Dog	2019	skin/soft tissue	Staphylococcus pseudintermedius	R	S	S	R	S	-	-	S	S	S
1500	Dog	2019	skin/soft tissue	Staphylococcus pseudintermedius	S	S	S	R	S	-	-	S	S	S
1501	Dog	2019	wound	Staphylococcus pseudintermedius	R	R	S	R	R	-	S	R	S	R
1502	Dog	2019	skin/soft tissue	Staphylococcus pseudintermedius	R	S	S	S	S	-	S	S	S	S
1503	Dog	2019	other	Staphylococcus pseudintermedius	S	S	S	S	S	-	S	S	S	S
1504	Dog	2019	respiratory tract	Staphylococcus pseudintermedius	R	S	S	R	S	-	-	S	S	S
1505	Dog	2019	skin/soft tissue	Staphylococcus pseudintermedius	S	S	S	S	S	-	S	S	S	S
1506	Dog	2019	urogenital tract	Staphylococcus pseudintermedius	R	S	S	R	S	-	S	S	S	S
1507	Dog	2019	skin/soft tissue	Staphylococcus pseudintermedius	S	S	S	S	S	-	S	S	S	S
1508	Dog	2019	other	Staphylococcus pseudintermedius	S	S	S	S	S	-	S	S	S	S
1509	Dog	2019	skin/soft tissue	Staphylococcus pseudintermedius	R	S	S	S	S	-	S	S	S	S
1510	Dog	2019	skin/soft tissue	Staphylococcus pseudintermedius	R	S	S	S	S	-	S	S	S	S
1511	Dog	2019	skin/soft tissue	Staphylococcus pseudintermedius	R	S	S	R	S	S	-	S	S	S
1512	Dog	2019	skin/soft tissue	Staphylococcus pseudintermedius	S	S	S	S	S	-	S	S	S	S
1513	Dog	2019	skin/soft tissue	Staphylococcus pseudintermedius	R	S	S	S	S	-	S	S	S	S
1514	Dog	2019	other	Staphylococcus pseudintermedius	S	S	S	S	S	-	S	S	S	S
1515	Dog	2019	skin/soft tissue	Staphylococcus pseudintermedius	R	S	S	S	S	-	S	S	S	S
1516	Dog	2019	other	Staphylococcus pseudintermedius	S	S	S	S	S	-	S	S	S	S
1517	Dog	2019	skin/soft tissue	Staphylococcus pseudintermedius	S	S	S	S	S	-	S	S	S	S
1518	Dog	2019	skin/soft tissue	Staphylococcus pseudintermedius	R	S	S	R	S	-	-	S	S	S
1519	Dog	2019	other	Staphylococcus pseudintermedius	S	S	S	S	S	S	S	S	S	S
1520	Cat	2019	other	Staphylococcus pseudintermedius	R	R	S	R	S	-	S	S	S	R
1521	Dog	2019	skin/soft tissue	Staphylococcus pseudintermedius	R	S	R	R	R	-	-	S	S	S
1522	Dog	2019	other	Staphylococcus pseudintermedius	S	S	S	S	S	-	S	S	S	S
1523	Dog	2019	other	Staphylococcus pseudintermedius	R	S	S	S	S	-	S	S	S	S
1524	Dog	2019	skin/soft tissue	Staphylococcus pseudintermedius	S	S	S	S	S	-	-	S	S	S
1525	Dog	2019	skin/soft tissue	Staphylococcus pseudintermedius	S	S	S	S	S	-	S	S	S	S
1526	Dog	2019	other	Staphylococcus pseudintermedius	R	S	S	R	S	-	-	S	S	S
1527	Dog	2019	other	Staphylococcus pseudintermedius	R	R	S	R	S	-	S	S	S	R
1528	Dog	2019	other	Staphylococcus pseudintermedius	R	S	S	R	S	S	-	S	S	S
1529	Dog	2019	other	Staphylococcus pseudintermedius	R	S	S	S	S	S	S	S	S	S
1530	Dog	2019	skin/soft tissue	Staphylococcus pseudintermedius	R	S	S	S	S	-	S	S	S	S
1531	Dog	2019	respiratory tract	Staphylococcus pseudintermedius	S	S	S	S	S	S	S	S	S	S
1532	Dog	2019	wound	Staphylococcus pseudintermedius	S	S	S	S	S	S	S	R	S	S
1533	Dog	2019	skin/soft tissue	Staphylococcus pseudintermedius	S	S	S	S	S	S	S	S	S	S
1534	Dog	2019	skin/soft tissue	Staphylococcus pseudintermedius	S	S	S	S	S	S	S	S	S	S
1535	Dog	2019	other	Staphylococcus pseudintermedius	S	S	S	S	S	S	S	S	S	S
1536	Dog	2019	other	Staphylococcus pseudintermedius	S	S	S	S	S	S	S	S	S	S
1537	Dog	2019	skin/soft tissue	Staphylococcus pseudintermedius	R	S	S	S	S	S	S	S	S	S
1538	Dog	2019	other	Staphylococcus pseudintermedius	R	S	S	S	S	S	S	S	S	S
1539	Dog	2019	skin/soft tissue	Staphylococcus pseudintermedius	S	S	S	S	S	S	S	S	S	S
1540	Dog	2019	other	Staphylococcus pseudintermedius	S	S	S	R	S	S	-	S	S	S
1541	Dog	2019	urogenital tract	Staphylococcus pseudintermedius	S	S	R	S	S	S	S	S	S	S
1542	Dog	2019	skin/soft tissue	Staphylococcus pseudintermedius	R	R	I	R	I	S	S	S	S	R
1543	Dog	2019	skin/soft tissue	Staphylococcus pseudintermedius	R	R	S	R	S	S	S	S	S	R
1544	Dog	2019	skin/soft tissue	Staphylococcus pseudintermedius	R	S	S	S	S	S	S	S	S	S
1545	Dog	2019	other	Staphylococcus pseudintermedius	S	S	S	S	S	S	S	S	S	S
1546	Dog	2019	skin/soft tissue	Staphylococcus pseudintermedius	R	S	S	S	S	S	S	S	S	S
1547	Dog	2019	other	Staphylococcus pseudintermedius	R	S	S	S	S	S	S	S	S	S
1548	Dog	2019	urogenital tract	Staphylococcus pseudintermedius	R	S	S	S	R	S	S	S	S	S
1549	Dog	2019	skin/soft tissue	Staphylococcus pseudintermedius	R	S	S	S	S	S	S	S	S	S
1550	Dog	2019	wound	Staphylococcus pseudintermedius	R	S	I	R	S	S	S	S	R	S
1551	Dog	2019	skin/soft tissue	Staphylococcus pseudintermedius	R	R	S	R	S	S	S	S	S	R
1552	Dog	2019	skin/soft tissue	Staphylococcus pseudintermedius	S	S	S	S	S	S	S	S	S	S
1553	Dog	2019	skin/soft tissue	Staphylococcus pseudintermedius	S	S	S	S	S	S	S	S	S	S
1554	Dog	2019	other	Staphylococcus pseudintermedius	S	S	S	S	S	S	S	S	S	S
1555	Dog	2019	urogenital tract	Staphylococcus pseudintermedius	S	S	S	S	S	S	S	S	S	S
1556	Dog	2019	other	Staphylococcus pseudintermedius	S	S	S	R	S	S	-	S	S	S
1557	Cat	2019	other	Staphylococcus pseudintermedius	-	S	S	R	S	S	-	S	S	S
1558	Dog	2019	other	Staphylococcus pseudintermedius	S	S	S	S	S	S	S	S	S	S
1559	Dog	2019	skin/soft tissue	Staphylococcus pseudintermedius	S	S	S	S	S	S	S	S	S	S
1560	Dog	2019	skin/soft tissue	Staphylococcus pseudintermedius	R	S	S	S	S	S	S	S	S	S
1561	Dog	2019	other	Staphylococcus pseudintermedius	S	S	S	S	S	S	S	S	S	S
1562	Dog	2019	skin/soft tissue	Staphylococcus pseudintermedius	R	S	S	R	S	S	-	S	S	S
1563	Dog	2019	other	Staphylococcus pseudintermedius	R	S	S	S	S	S	S	S	S	S
1564	Dog	2019	other	Staphylococcus pseudintermedius	S	S	S	R	S	S	S	S	S	S
1565	Dog	2019	other	Staphylococcus pseudintermedius	S	S	S	S	I	S	S	S	S	S
1566	Dog	2019	skin/soft tissue	Staphylococcus pseudintermedius	R	S	S	S	S	S	S	S	S	S
1567	Dog	2019	other	Staphylococcus pseudintermedius	S	S	S	S	S	S	S	S	S	S
1568	Dog	2019	other	Staphylococcus pseudintermedius	S	S	S	S	S	S	S	S	S	S
1569	Dog	2019	skin/soft tissue	Staphylococcus pseudintermedius	S	S	S	S	S	S	S	S	S	S
1570	Dog	2019	skin/soft tissue	Staphylococcus pseudintermedius	R	S	S	R	S	S	-	S	S	S
1571	Dog	2019	wound	Staphylococcus pseudintermedius	S	S	S	S	S	S	S	S	S	S
1572	Dog	2019	skin/soft tissue	Staphylococcus pseudintermedius	R	S	S	R	S	S	-	S	S	S
1573	Dog	2019	urogenital tract	Staphylococcus pseudintermedius	S	S	S	S	S	S	S	S	S	S
1574	Dog	2019	respiratory tract	Staphylococcus pseudintermedius	S	S	S	S	S	S	S	S	S	S
1575	Dog	2019	wound	Staphylococcus pseudintermedius	S	S	S	S	S	S	S	S	S	S
1576	Dog	2019	skin/soft tissue	Staphylococcus pseudintermedius	R	S	S	S	S	S	S	S	S	S
1577	Dog	2019	skin/soft tissue	Staphylococcus pseudintermedius	S	S	S	S	S	S	S	S	S	S
1578	Dog	2019	wound	Staphylococcus pseudintermedius	R	S	S	R	R	S	S	R	S	S
1579	Dog	2019	skin/soft tissue	Staphylococcus pseudintermedius	R	S	S	S	S	S	S	S	S	S
1580	Dog	2019	skin/soft tissue	Staphylococcus pseudintermedius	S	S	S	S	S	S	S	S	S	S
1581	Dog	2019	other	Staphylococcus pseudintermedius	R	S	I	R	I	S	-	R	S	S
1582	Dog	2019	skin/soft tissue	Staphylococcus pseudintermedius	R	S	S	S	S	S	S	S	S	S
1583	Dog	2019	skin/soft tissue	Staphylococcus pseudintermedius	S	S	S	R	S	S	S	S	S	S
1584	Dog	2019	other	Staphylococcus pseudintermedius	R	S	S	R	S	S	-	S	S	S
1585	Dog	2019	skin/soft tissue	Staphylococcus pseudintermedius	S	S	S	S	S	S	S	S	S	S
1586	Dog	2019	other	Staphylococcus pseudintermedius	R	S	S	R	S	S	S	S	S	S
1587	Dog	2019	skin/soft tissue	Staphylococcus pseudintermedius	S	S	S	S	S	S	S	S	S	S
1588	Dog	2019	skin/soft tissue	Staphylococcus pseudintermedius	R	S	S	S	S	S	S	S	S	S
1589	Dog	2019	urogenital tract	Staphylococcus pseudintermedius	R	S	S	R	S	S	-	S	S	S
1590	Dog	2019	respiratory tract	Staphylococcus pseudintermedius	S	S	S	S	S	S	S	S	S	S
1591	Dog	2019	respiratory tract	Staphylococcus pseudintermedius	S	S	S	S	S	S	S	S	S	S
1592	Dog	2019	wound	Staphylococcus pseudintermedius	R	S	S	S	S	S	S	S	S	S
1593	Dog	2019	skin/soft tissue	Staphylococcus pseudintermedius	R	S	S	S	R	S	-	S	S	S
1594	Dog	2019	skin/soft tissue	Staphylococcus pseudintermedius	R	S	I	R	S	S	-	S	S	S
1595	Dog	2019	skin/soft tissue	Staphylococcus pseudintermedius	R	S	S	S	S	S	S	S	S	S
1596	Dog	2019	skin/soft tissue	Staphylococcus pseudintermedius	S	S	S	S	S	S	S	S	S	S
1597	Cat	2019	other	Staphylococcus pseudintermedius	S	S	S	S	S	S	S	S	S	S
1598	Dog	2019	other	Staphylococcus pseudintermedius	R	S	I	R	S	S	-	S	I	S
1599	Dog	2019	skin/soft tissue	Staphylococcus pseudintermedius	S	S	S	S	S	S	S	S	S	S
1600	Dog	2019	other	Staphylococcus pseudintermedius	S	S	S	R	S	S	-	S	S	S
1601	Dog	2019	urogenital tract	Staphylococcus pseudintermedius	R	S	S	S	S	S	S	S	S	S
1602	Dog	2019	urogenital tract	Staphylococcus pseudintermedius	R	S	S	R	I	S	-	S	S	S
1603	Dog	2019	skin/soft tissue	Staphylococcus pseudintermedius	R	S	S	S	S	S	S	S	S	S
1604	Dog	2019	respiratory tract	Staphylococcus pseudintermedius	S	S	S	S	S	S	S	S	S	S
1605	Dog	2019	other	Staphylococcus pseudintermedius	R	S	S	S	S	S	S	S	S	S
1606	Dog	2019	other	Staphylococcus pseudintermedius	R	S	S	S	S	S	S	S	S	S
1607	Dog	2019	skin/soft tissue	Staphylococcus pseudintermedius	S	S	S	S	S	S	S	S	S	S
1608	Dog	2019	skin/soft tissue	Staphylococcus pseudintermedius	R	S	S	R	S	S	-	S	S	S
1609	Dog	2019	skin/soft tissue	Staphylococcus pseudintermedius	R	S	S	S	S	S	S	S	S	S
1610	Dog	2019	other	Staphylococcus pseudintermedius	R	S	S	S	S	S	S	S	S	S
1611	Dog	2019	other	Staphylococcus pseudintermedius	S	S	S	S	I	S	S	S	S	S
1612	Dog	2019	skin/soft tissue	Staphylococcus pseudintermedius	S	S	S	-	S	S	S	S	-	S
1613	Dog	2019	skin/soft tissue	Staphylococcus pseudintermedius	S	S	S	S	S	S	S	S	S	S
1614	Dog	2019	other	Staphylococcus pseudintermedius	R	S	S	S	S	S	S	S	S	S
1615	Dog	2019	skin/soft tissue	Staphylococcus pseudintermedius	S	S	S	S	S	S	S	S	S	S
1616	Dog	2019	skin/soft tissue	Staphylococcus pseudintermedius	R	R	S	R	R	S	S	S	S	R
1617	Dog	2019	respiratory tract	Staphylococcus pseudintermedius	R	S	S	R	R	S	S	R	S	R
1618	Dog	2019	skin/soft tissue	Staphylococcus pseudintermedius	R	S	S	R	S	S	-	S	S	S
1619	Dog	2019	skin/soft tissue	Staphylococcus pseudintermedius	S	S	I	R	S	S	-	R	S	S
1620	Dog	2019	skin/soft tissue	Staphylococcus pseudintermedius	S	S	S	S	S	S	S	S	S	S
1621	Dog	2019	other	Staphylococcus pseudintermedius	S	S	S	S	S	S	S	S	S	S
1622	Dog	2019	wound	Staphylococcus pseudintermedius	R	S	S	R	S	S	-	S	S	S
1623	Dog	2019	other	Staphylococcus pseudintermedius	R	S	S	S	S	S	S	S	S	S
1624	Dog	2019	skin/soft tissue	Staphylococcus pseudintermedius	S	S	S	S	S	S	S	S	S	S
1625	Dog	2019	other	Staphylococcus pseudintermedius	S	S	S	S	S	S	S	S	S	S
1626	Dog	2019	skin/soft tissue	Staphylococcus pseudintermedius	S	S	S	S	S	S	S	S	S	S
1627	Dog	2019	skin/soft tissue	Staphylococcus pseudintermedius	-	-	-	-	-	-	-	-	-	S
1628	Dog	2019	other	Staphylococcus pseudintermedius	S	S	S	S	S	S	S	S	S	S
1629	Dog	2019	respiratory tract	Staphylococcus pseudintermedius	S	S	S	S	S	S	S	S	S	S
1630	Dog	2019	skin/soft tissue	Staphylococcus pseudintermedius	S	S	S	R	S	S	-	S	S	S
1631	Dog	2019	respiratory tract	Staphylococcus pseudintermedius	S	S	S	R	S	S	S	S	S	S
1632	Dog	2019	skin/soft tissue	Staphylococcus pseudintermedius	R	S	S	S	S	S	S	R	S	S
1633	Dog	2019	skin/soft tissue	Staphylococcus pseudintermedius	S	S	S	S	S	S	S	S	S	S
1634	Dog	2019	skin/soft tissue	Staphylococcus pseudintermedius	S	S	S	S	S	S	S	S	S	S
1635	Dog	2019	urogenital tract	Staphylococcus pseudintermedius	S	S	S	S	S	S	S	S	S	S
1636	Dog	2019	skin/soft tissue	Staphylococcus pseudintermedius	S	S	S	S	S	S	S	S	S	S
1637	Dog	2019	other	Staphylococcus pseudintermedius	R	S	S	S	S	S	S	S	S	S
1638	Dog	2019	skin/soft tissue	Staphylococcus pseudintermedius	R	S	S	S	S	S	S	S	R	S
1639	Dog	2019	skin/soft tissue	Staphylococcus pseudintermedius	R	S	S	S	S	S	-	S	S	S
1640	Dog	2019	wound	Staphylococcus pseudintermedius	R	R	S	R	S	S	S	S	S	R
1641	Dog	2019	skin/soft tissue	Staphylococcus pseudintermedius	S	S	S	S	S	S	S	S	S	S
1642	Dog	2019	skin/soft tissue	Staphylococcus pseudintermedius	S	S	S	S	S	S	S	S	S	S
1643	Dog	2019	skin/soft tissue	Staphylococcus pseudintermedius	S	S	S	S	S	S	S	S	S	S
1644	Dog	2019	skin/soft tissue	Staphylococcus pseudintermedius	R	R	S	R	S	S	S	S	S	R
1645	Dog	2019	skin/soft tissue	Staphylococcus pseudintermedius	R	S	S	S	S	S	S	S	S	S
1646	Dog	2019	wound	Staphylococcus pseudintermedius	R	S	S	S	S	S	S	S	S	S
1647	Dog	2019	skin/soft tissue	Staphylococcus pseudintermedius	R	S	S	S	S	S	S	S	S	S
1648	Dog	2019	skin/soft tissue	Staphylococcus pseudintermedius	R	S	S	S	S	S	S	S	S	S
1649	Dog	2019	urogenital tract	Staphylococcus pseudintermedius	S	S	S	S	S	S	S	S	S	S
1650	Dog	2019	respiratory tract	Staphylococcus pseudintermedius	R	S	S	S	S	S	S	S	S	S
1651	Dog	2019	skin/soft tissue	Staphylococcus pseudintermedius	R	S	S	S	S	S	S	S	S	S
1652	Dog	2019	urogenital tract	Staphylococcus pseudintermedius	S	S	S	S	S	S	S	S	S	S
1653	Dog	2019	other	Staphylococcus pseudintermedius	R	S	S	S	S	S	S	S	S	S
1654	Dog	2019	skin/soft tissue	Staphylococcus pseudintermedius	R	S	S	S	S	S	S	S	S	S
1655	Dog	2019	other	Staphylococcus pseudintermedius	S	S	S	S	S	S	S	S	S	S
1656	Dog	2019	skin/soft tissue	Staphylococcus pseudintermedius	S	S	S	S	S	S	S	S	S	S
1657	Dog	2019	skin/soft tissue	Staphylococcus pseudintermedius	R	S	S	S	S	S	S	S	S	S
1658	Dog	2019	skin/soft tissue	Staphylococcus pseudintermedius	R	S	S	S	S	S	S	S	S	S
1659	Dog	2019	skin/soft tissue	Staphylococcus pseudintermedius	S	S	S	S	S	S	S	S	S	S
1660	Dog	2019	skin/soft tissue	Staphylococcus pseudintermedius	S	S	S	S	S	S	S	S	S	S
1661	Dog	2019	skin/soft tissue	Staphylococcus pseudintermedius	S	S	S	S	S	S	S	S	S	S
1662	Dog	2019	respiratory tract	Staphylococcus pseudintermedius	S	S	S	S	S	S	S	S	S	S
1663	Dog	2019	skin/soft tissue	Staphylococcus pseudintermedius	S	S	S	S	S	S	S	S	S	S
1664	Dog	2019	urogenital tract	Staphylococcus pseudintermedius	R	S	S	R	S	S	-	S	S	S
1665	Cat	2019	other	Staphylococcus pseudintermedius	S	S	S	S	S	S	S	S	S	S
1666	Dog	2019	skin/soft tissue	Staphylococcus pseudintermedius	S	S	S	S	S	S	S	S	S	S
1667	Dog	2019	skin/soft tissue	Staphylococcus pseudintermedius	R	S	S	R	S	S	-	S	S	S
1668	Dog	2019	skin/soft tissue	Staphylococcus pseudintermedius	R	S	S	R	S	S	-	S	S	S
1669	Dog	2019	skin/soft tissue	Staphylococcus pseudintermedius	S	S	S	R	S	S	-	S	S	S
1670	Dog	2019	skin/soft tissue	Staphylococcus pseudintermedius	R	S	S	R	S	S	-	S	S	S
1671	Dog	2019	skin/soft tissue	Staphylococcus pseudintermedius	R	S	S	R	S	S	-	R	S	S
1672	Dog	2019	respiratory tract	Staphylococcus pseudintermedius	S	S	S	S	S	S	S	S	S	S
1673	Dog	2019	urogenital tract	Staphylococcus pseudintermedius	R	S	S	S	S	S	S	S	S	S
1674	Dog	2019	skin/soft tissue	Staphylococcus pseudintermedius	R	R	S	R	R	S	S	R	S	R
1675	Dog	2019	other	Staphylococcus pseudintermedius	S	S	S	S	S	S	S	S	S	S
1676	Dog	2019	skin/soft tissue	Staphylococcus pseudintermedius	S	S	S	S	S	S	S	S	S	S
1677	Dog	2019	other	Staphylococcus pseudintermedius	R	S	S	R	S	S	S	S	S	S
1678	Dog	2019	skin/soft tissue	Staphylococcus pseudintermedius	R	R	S	R	R	S	-	R	S	R
1679	Dog	2019	other	Staphylococcus pseudintermedius	R	S	I	R	S	S	S	S	S	S
1680	Dog	2019	skin/soft tissue	Staphylococcus pseudintermedius	R	S	S	S	S	S	S	S	S	S
1681	Cat	2019	other	Staphylococcus pseudintermedius	R	S	S	S	S	S	S	S	S	S
1682	Dog	2019	skin/soft tissue	Staphylococcus pseudintermedius	R	S	S	S	S	S	S	S	S	S
1683	Dog	2019	skin/soft tissue	Staphylococcus pseudintermedius	S	S	S	S	S	S	S	S	S	S
1684	Dog	2019	skin/soft tissue	Staphylococcus pseudintermedius	R	S	S	S	S	S	-	S	S	S
1685	Dog	2019	other	Staphylococcus pseudintermedius	R	S	S	S	S	S	S	S	S	S
1686	Dog	2019	skin/soft tissue	Staphylococcus pseudintermedius	S	S	S	S	S	S	S	S	S	S
1687	Dog	2019	skin/soft tissue	Staphylococcus pseudintermedius	S	S	S	S	S	S	S	S	S	S
1688	Dog	2019	wound	Staphylococcus pseudintermedius	S	S	S	S	S	S	S	S	S	S
1689	Dog	2019	skin/soft tissue	Staphylococcus pseudintermedius	R	S	S	R	S	S	-	S	S	S
1690	Dog	2019	skin/soft tissue	Staphylococcus pseudintermedius	S	S	S	S	S	S	S	S	S	S
1691	Dog	2019	skin/soft tissue	Staphylococcus pseudintermedius	R	S	S	R	S	S	-	S	S	S
1692	Dog	2019	other	Staphylococcus pseudintermedius	S	S	R	S	S	S	S	S	S	S
1693	Dog	2019	respiratory tract	Staphylococcus pseudintermedius	R	S	S	-	S	S	S	S	S	S
1694	Dog	2019	urogenital tract	Staphylococcus pseudintermedius	R	S	S	S	S	S	S	S	S	S
1695	Dog	2019	wound	Staphylococcus pseudintermedius	R	S	S	S	S	S	S	S	S	S
1696	Dog	2019	skin/soft tissue	Staphylococcus pseudintermedius	R	S	S	R	S	S	-	S	S	S
1697	Dog	2019	other	Staphylococcus pseudintermedius	R	S	S	S	S	S	S	S	S	S
1698	Dog	2019	wound	Staphylococcus pseudintermedius	R	R	S	R	R	S	S	R	S	R
1699	Dog	2019	skin/soft tissue	Staphylococcus pseudintermedius	R	S	S	S	S	S	S	S	S	S
1700	Dog	2019	skin/soft tissue	Staphylococcus pseudintermedius	S	S	S	S	S	S	S	S	S	S
1701	Dog	2019	urogenital tract	Staphylococcus pseudintermedius	S	S	S	S	S	S	S	S	S	S
1702	Dog	2019	urogenital tract	Staphylococcus pseudintermedius	R	S	S	S	S	S	S	S	S	S
1703	Dog	2019	skin/soft tissue	Staphylococcus pseudintermedius	S	S	S	S	S	S	S	S	S	S
1704	Dog	2019	respiratory tract	Staphylococcus pseudintermedius	R	S	S	R	S	S	-	S	S	S
1705	Dog	2019	other	Staphylococcus pseudintermedius	S	S	S	S	S	S	S	S	S	S
1706	Dog	2019	skin/soft tissue	Staphylococcus pseudintermedius	-	-	-	-	-	-	-	-	-	S
1707	Dog	2019	other	Staphylococcus pseudintermedius	S	S	S	S	S	S	S	S	S	S
1708	Dog	2019	urogenital tract	Staphylococcus pseudintermedius	R	S	S	S	S	S	S	S	S	S
1709	Dog	2019	other	Staphylococcus pseudintermedius	R	S	S	S	S	S	S	S	S	S
1710	Dog	2019	skin/soft tissue	Staphylococcus pseudintermedius	S	S	S	S	S	S	S	S	S	S
1711	Dog	2019	urogenital tract	Staphylococcus pseudintermedius	S	S	S	S	S	S	S	S	S	S
1712	Dog	2019	urogenital tract	Staphylococcus pseudintermedius	R	S	S	I	S	S	S	S	S	S
1713	Dog	2019	other	Staphylococcus pseudintermedius	R	S	S	S	I	S	S	S	S	S
1714	Dog	2019	other	Staphylococcus pseudintermedius	-	-	-	-	-	-	-	-	-	R
1715	Dog	2019	skin/soft tissue	Staphylococcus pseudintermedius	R	S	R	R	S	S	-	S	I	S
1716	Dog	2019	other	Staphylococcus pseudintermedius	S	S	S	S	S	S	S	S	S	S
1717	Dog	2019	other	Staphylococcus pseudintermedius	R	S	S	R	S	S	-	S	S	S
1718	Dog	2019	skin/soft tissue	Staphylococcus pseudintermedius	R	S	S	S	S	S	S	S	S	S
1719	Dog	2019	wound	Staphylococcus pseudintermedius	R	S	S	R	S	S	S	S	S	S
1720	Dog	2019	other	Staphylococcus pseudintermedius	R	S	I	S	S	S	S	S	S	S
1721	Dog	2019	other	Staphylococcus pseudintermedius	R	S	S	R	S	S	-	S	S	S
1722	Dog	2019	skin/soft tissue	Staphylococcus pseudintermedius	R	S	S	S	S	S	S	S	S	S
1723	Dog	2019	other	Staphylococcus pseudintermedius	S	S	S	S	S	S	S	S	S	S
1724	Dog	2019	skin/soft tissue	Staphylococcus pseudintermedius	R	R	I	R	R	S	S	R	S	R
1725	Dog	2019	skin/soft tissue	Staphylococcus pseudintermedius	R	S	S	S	S	S	S	S	S	S
1726	Dog	2019	skin/soft tissue	Staphylococcus pseudintermedius	R	S	S	S	S	S	S	S	S	S
1727	Dog	2019	skin/soft tissue	Staphylococcus pseudintermedius	S	S	S	S	S	S	S	S	S	S
1728	Dog	2019	other	Staphylococcus pseudintermedius	R	R	I	S	R	S	S	R	S	R
1729	Dog	2019	skin/soft tissue	Staphylococcus pseudintermedius	S	S	S	S	S	S	S	S	S	S
1730	Dog	2019	skin/soft tissue	Staphylococcus pseudintermedius	R	R	S	R	I	S	-	R	S	R
1731	Dog	2019	skin/soft tissue	Staphylococcus pseudintermedius	R	S	S	R	S	S	-	S	S	S
1732	Dog	2019	skin/soft tissue	Staphylococcus pseudintermedius	R	S	S	S	S	S	-	S	S	S
1733	Dog	2019	other	Staphylococcus pseudintermedius	R	S	S	S	S	S	S	S	S	S
1734	Cat	2019	other	Staphylococcus pseudintermedius	S	S	S	S	S	S	S	S	S	S
1735	Dog	2019	wound	Staphylococcus pseudintermedius	R	S	S	S	S	S	S	S	S	S
1736	Dog	2019	skin/soft tissue	Staphylococcus pseudintermedius	R	S	S	R	S	S	-	S	S	S
1737	Dog	2019	skin/soft tissue	Staphylococcus pseudintermedius	R	S	S	S	S	S	S	S	S	S
1738	Dog	2019	skin/soft tissue	Staphylococcus pseudintermedius	R	S	S	S	S	S	S	S	S	S
1739	Dog	2019	skin/soft tissue	Staphylococcus pseudintermedius	R	S	S	R	S	S	-	S	S	S
1740	Dog	2019	urogenital tract	Staphylococcus pseudintermedius	S	S	S	S	S	S	S	S	S	S
1741	Dog	2019	wound	Staphylococcus pseudintermedius	R	S	S	R	S	S	S	S	S	S
1742	Dog	2019	other	Staphylococcus pseudintermedius	R	S	S	S	S	S	S	S	S	S
1743	Dog	2019	other	Staphylococcus pseudintermedius	S	S	S	S	S	S	S	S	S	S
1744	Dog	2019	other	Staphylococcus pseudintermedius	R	S	S	R	S	S	-	S	S	S
1745	Dog	2019	wound	Staphylococcus pseudintermedius	S	S	S	S	S	S	S	S	S	S
1746	Dog	2019	skin/soft tissue	Staphylococcus pseudintermedius	S	S	S	S	S	S	S	S	S	S
1747	Dog	2019	urogenital tract	Staphylococcus pseudintermedius	R	R	S	R	I	S	S	S	R	S
1748	Dog	2019	skin/soft tissue	Staphylococcus pseudintermedius	R	S	S	S	S	S	S	S	S	S
1749	Dog	2019	wound	Staphylococcus pseudintermedius	R	R	S	R	S	S	-	S	S	R
1750	Dog	2019	other	Staphylococcus pseudintermedius	R	S	S	S	S	S	S	S	S	S
1751	Dog	2019	other	Staphylococcus pseudintermedius	S	S	S	S	S	S	S	S	S	S
1752	Dog	2019	other	Staphylococcus pseudintermedius	S	S	S	S	S	S	S	S	S	S
1753	Dog	2019	urogenital tract	Staphylococcus pseudintermedius	R	S	S	S	S	S	S	S	S	S
1754	Dog	2019	urogenital tract	Staphylococcus pseudintermedius	R	S	S	S	S	S	S	S	S	S
1755	Dog	2019	skin/soft tissue	Staphylococcus pseudintermedius	S	S	S	S	S	S	S	S	S	S
1756	Dog	2019	other	Staphylococcus pseudintermedius	R	S	S	S	S	S	S	S	S	S
1757	Cat	2019	urogenital tract	Staphylococcus pseudintermedius	R	S	S	S	S	S	S	S	S	S
1758	Dog	2019	skin/soft tissue	Staphylococcus pseudintermedius	R	S	S	S	S	S	S	S	S	S
1759	Dog	2019	skin/soft tissue	Staphylococcus pseudintermedius	R	S	R	R	I	S	-	S	S	S
1760	Dog	2019	skin/soft tissue	Staphylococcus pseudintermedius	R	S	S	I	S	S	S	S	S	S
1761	Dog	2019	skin/soft tissue	Staphylococcus pseudintermedius	S	S	S	S	S	S	S	S	S	S
1762	Dog	2019	skin/soft tissue	Staphylococcus pseudintermedius	R	S	S	R	S	S	-	S	S	S
1763	Dog	2019	skin/soft tissue	Staphylococcus pseudintermedius	R	S	I	S	S	S	S	S	S	S
1764	Dog	2019	skin/soft tissue	Staphylococcus pseudintermedius	S	S	S	S	S	S	S	S	S	S
1765	Dog	2019	skin/soft tissue	Staphylococcus pseudintermedius	S	S	S	S	S	S	S	S	S	S
1766	Dog	2019	other	Staphylococcus pseudintermedius	R	S	S	R	S	S	-	S	S	S
1767	Cat	2019	wound	Staphylococcus pseudintermedius	-	S	S	S	S	S	S	S	S	S
1768	Dog	2019	skin/soft tissue	Staphylococcus pseudintermedius	R	S	S	R	S	S	-	S	S	S
1769	Dog	2019	skin/soft tissue	Staphylococcus pseudintermedius	S	S	S	S	S	S	S	S	S	S
1770	Dog	2019	other	Staphylococcus pseudintermedius	R	R	I	R	R	S	S	R	S	R
1771	Dog	2019	skin/soft tissue	Staphylococcus pseudintermedius	R	S	S	S	S	S	S	S	S	S
1772	Dog	2019	skin/soft tissue	Staphylococcus pseudintermedius	R	S	S	S	S	S	S	S	S	S
1773	Dog	2019	respiratory tract	Staphylococcus pseudintermedius	R	S	I	R	S	S	-	S	S	S
1774	Dog	2019	other	Staphylococcus pseudintermedius	R	S	S	S	S	S	S	S	S	S
1775	Dog	2019	skin/soft tissue	Staphylococcus pseudintermedius	R	R	S	R	S	S	S	S	S	R
1776	Dog	2019	respiratory tract	Staphylococcus pseudintermedius	R	S	S	S	S	S	S	S	S	S
1777	Dog	2019	skin/soft tissue	Staphylococcus pseudintermedius	R	S	S	S	S	S	S	S	S	S
1778	Dog	2019	skin/soft tissue	Staphylococcus pseudintermedius	R	S	S	S	S	S	S	R	S	S
1779	Dog	2019	skin/soft tissue	Staphylococcus pseudintermedius	R	R	S	R	R	I	S	R	S	R
1780	Dog	2019	skin/soft tissue	Staphylococcus pseudintermedius	R	S	S	S	S	S	S	S	S	S
1781	Dog	2019	skin/soft tissue	Staphylococcus pseudintermedius	R	S	S	S	S	S	S	S	S	S
1782	Dog	2019	skin/soft tissue	Staphylococcus pseudintermedius	R	S	S	R	S	S	-	S	S	S
1783	Dog	2019	skin/soft tissue	Staphylococcus pseudintermedius	R	S	S	R	S	S	-	S	S	S
1784	Dog	2019	skin/soft tissue	Staphylococcus pseudintermedius	S	S	S	S	S	S	S	S	S	S
1785	Dog	2019	skin/soft tissue	Staphylococcus pseudintermedius	S	S	S	S	S	S	S	S	S	S
1786	Dog	2019	other	Staphylococcus pseudintermedius	R	S	S	S	S	S	S	S	S	S
1787	Dog	2019	skin/soft tissue	Staphylococcus pseudintermedius	S	S	S	S	S	S	S	S	S	S
1788	Dog	2019	skin/soft tissue	Staphylococcus pseudintermedius	R	S	S	R	S	S	-	S	S	S
1789	Dog	2019	skin/soft tissue	Staphylococcus pseudintermedius	S	S	S	S	S	S	S	S	S	S
1790	Dog	2019	skin/soft tissue	Staphylococcus pseudintermedius	R	S	I	S	R	S	S	S	S	S
1791	Dog	2019	urogenital tract	Staphylococcus pseudintermedius	I	S	I	S	S	S	S	R	S	S
1792	Dog	2019	other	Staphylococcus pseudintermedius	R	S	S	S	S	S	S	S	S	S
1793	Dog	2019	skin/soft tissue	Staphylococcus pseudintermedius	R	S	S	S	S	S	S	S	S	S
1794	Dog	2019	other	Staphylococcus pseudintermedius	R	S	S	S	S	S	S	S	S	S
1795	Cat	2019	skin/soft tissue	Staphylococcus pseudintermedius	R	S	S	S	S	S	S	S	S	S
1796	Dog	2019	other	Staphylococcus pseudintermedius	R	S	S	R	S	S	S	R	S	S
1797	Cat	2019	other	Staphylococcus pseudintermedius	S	S	S	S	S	S	S	S	S	S
1798	Dog	2019	skin/soft tissue	Staphylococcus pseudintermedius	R	S	S	S	S	S	S	S	S	S
1799	Dog	2019	skin/soft tissue	Staphylococcus pseudintermedius	S	S	S	S	S	S	S	S	S	S
1800	Dog	2019	skin/soft tissue	Staphylococcus pseudintermedius	R	S	S	R	S	S	-	S	S	S
1801	Dog	2019	skin/soft tissue	Staphylococcus pseudintermedius	R	S	S	S	S	S	S	S	S	S
1802	Dog	2019	other	Staphylococcus pseudintermedius	R	S	S	S	I	S	S	S	S	S
1803	Cat	2019	skin/soft tissue	Staphylococcus pseudintermedius	S	S	S	S	S	S	S	S	S	S
1804	Cat	2019	skin/soft tissue	Staphylococcus pseudintermedius	S	S	S	S	S	S	S	S	S	S
1805	Dog	2019	wound	Staphylococcus pseudintermedius	S	S	S	S	S	S	S	S	S	S
1806	Dog	2019	skin/soft tissue	Staphylococcus pseudintermedius	S	S	S	S	S	S	S	S	S	S
1807	Dog	2019	respiratory tract	Staphylococcus pseudintermedius	R	S	S	R	S	S	-	S	S	S
1808	Dog	2019	other	Staphylococcus pseudintermedius	S	S	S	S	S	S	S	S	S	S
1809	Dog	2019	skin/soft tissue	Staphylococcus pseudintermedius	R	S	S	S	S	S	S	S	S	S
1810	Dog	2019	skin/soft tissue	Staphylococcus pseudintermedius	R	S	S	S	S	S	S	S	S	S
1811	Dog	2019	skin/soft tissue	Staphylococcus pseudintermedius	S	S	S	S	S	S	S	S	S	S
1812	Dog	2019	skin/soft tissue	Staphylococcus pseudintermedius	R	S	I	S	S	S	-	S	S	S
1813	Dog	2019	skin/soft tissue	Staphylococcus pseudintermedius	R	S	S	S	S	S	S	S	S	S
1814	Dog	2019	skin/soft tissue	Staphylococcus pseudintermedius	R	S	S	S	S	S	S	S	S	S
1815	Dog	2019	wound	Staphylococcus pseudintermedius	R	S	S	S	S	S	S	S	S	S
1816	Dog	2019	urogenital tract	Staphylococcus pseudintermedius	R	S	S	S	S	S	-	R	S	S
1817	Dog	2019	skin/soft tissue	Staphylococcus pseudintermedius	S	S	S	S	S	S	S	S	S	S
1818	Dog	2019	wound	Staphylococcus pseudintermedius	R	R	I	R	R	S	S	R	S	R
1819	Dog	2019	skin/soft tissue	Staphylococcus pseudintermedius	R	R	S	R	S	S	S	S	S	R
1820	Cat	2019	wound	Staphylococcus pseudintermedius	S	S	S	S	S	S	S	S	S	S
1821	Dog	2019	other	Staphylococcus pseudintermedius	R	S	S	S	S	S	S	S	S	S
1822	Dog	2019	skin/soft tissue	Staphylococcus pseudintermedius	S	S	S	S	I	S	S	S	S	S
1823	Dog	2019	other	Staphylococcus pseudintermedius	S	S	S	R	S	S	-	S	S	S
1824	Dog	2019	respiratory tract	Staphylococcus pseudintermedius	R	S	I	S	I	S	S	S	S	S
1825	Dog	2019	urogenital tract	Staphylococcus pseudintermedius	S	S	S	S	S	S	S	S	S	S
1826	Dog	2019	skin/soft tissue	Staphylococcus pseudintermedius	R	S	S	S	S	S	S	S	S	S
1827	Dog	2019	skin/soft tissue	Staphylococcus pseudintermedius	S	S	S	S	S	S	S	S	S	S
1828	Dog	2019	wound	Staphylococcus pseudintermedius	S	S	S	S	S	S	S	S	S	S
1829	Dog	2019	skin/soft tissue	Staphylococcus pseudintermedius	R	R	S	R	S	S	-	S	I	S
1830	Dog	2019	skin/soft tissue	Staphylococcus pseudintermedius	R	S	S	S	S	S	S	S	S	S
1831	Dog	2019	skin/soft tissue	Staphylococcus pseudintermedius	R	S	S	S	S	S	S	S	S	S
1832	Dog	2019	skin/soft tissue	Staphylococcus pseudintermedius	S	S	S	S	S	S	S	S	S	S
1833	Dog	2019	skin/soft tissue	Staphylococcus pseudintermedius	R	S	S	S	S	S	S	S	S	S
1834	Dog	2019	other	Staphylococcus pseudintermedius	S	S	S	S	S	S	S	S	S	S
1835	Dog	2019	skin/soft tissue	Staphylococcus pseudintermedius	R	S	I	R	R	S	-	S	S	S
1836	Dog	2019	respiratory tract	Staphylococcus pseudintermedius	R	S	S	R	S	S	-	S	I	S
1837	Dog	2019	skin/soft tissue	Staphylococcus pseudintermedius	R	S	S	S	S	S	S	S	S	S
1838	Dog	2019	skin/soft tissue	Staphylococcus pseudintermedius	R	S	S	S	S	S	S	S	S	S
1839	Dog	2019	wound	Staphylococcus pseudintermedius	S	S	S	R	S	S	-	S	S	S
1840	Dog	2019	skin/soft tissue	Staphylococcus pseudintermedius	R	S	S	S	S	S	S	S	S	S
1841	Dog	2019	urogenital tract	Staphylococcus pseudintermedius	R	S	S	S	S	S	S	S	S	S
1842	Dog	2019	urogenital tract	Staphylococcus pseudintermedius	R	S	S	R	S	S	-	S	S	S
1843	Dog	2019	skin/soft tissue	Staphylococcus pseudintermedius	R	S	S	S	S	S	S	S	S	S
1844	Dog	2019	skin/soft tissue	Staphylococcus pseudintermedius	S	S	S	S	S	S	S	S	S	S
1845	Dog	2019	urogenital tract	Staphylococcus pseudintermedius	R	R	S	R	S	S	S	S	S	R
1846	Dog	2019	skin/soft tissue	Staphylococcus pseudintermedius	R	S	S	S	S	S	S	S	S	S
1847	Dog	2019	respiratory tract	Staphylococcus pseudintermedius	R	S	S	R	S	S	-	S	S	S
1848	Dog	2019	other	Staphylococcus pseudintermedius	S	S	S	S	S	S	S	S	S	S
1849	Dog	2019	skin/soft tissue	Staphylococcus pseudintermedius	R	S	S	R	S	S	-	S	S	S
1850	Dog	2019	skin/soft tissue	Staphylococcus pseudintermedius	R	S	S	S	S	S	S	S	S	S
1851	Dog	2019	skin/soft tissue	Staphylococcus pseudintermedius	S	S	S	S	S	S	S	S	S	S
1852	Dog	2019	other	Staphylococcus pseudintermedius	R	S	S	R	S	S	-	S	S	S
1853	Dog	2019	skin/soft tissue	Staphylococcus pseudintermedius	S	S	S	S	S	S	S	S	S	S
1854	Dog	2019	skin/soft tissue	Staphylococcus pseudintermedius	R	S	S	S	S	S	S	S	S	S
1855	Cat	2019	respiratory tract	Staphylococcus pseudintermedius	R	S	S	S	S	S	S	S	S	S
1856	Dog	2019	skin/soft tissue	Staphylococcus pseudintermedius	S	S	S	S	S	S	S	S	S	S
1857	Dog	2019	skin/soft tissue	Staphylococcus pseudintermedius	S	S	S	S	S	S	S	S	S	S
1858	Dog	2019	other	Staphylococcus pseudintermedius	R	S	S	S	S	S	S	S	S	S
1859	Dog	2019	urogenital tract	Staphylococcus pseudintermedius	S	S	S	S	S	S	S	S	I	S
1860	Dog	2019	other	Staphylococcus pseudintermedius	S	S	S	S	S	S	S	S	S	S
1861	Dog	2019	other	Staphylococcus pseudintermedius	R	R	S	R	S	S	S	S	S	R
1862	Dog	2019	skin/soft tissue	Staphylococcus pseudintermedius	S	S	S	S	S	S	S	S	S	S
1863	Dog	2019	other	Staphylococcus pseudintermedius	S	S	S	S	S	S	S	S	S	S
1864	Dog	2019	skin/soft tissue	Staphylococcus pseudintermedius	R	R	I	R	R	S	S	R	S	R
1865	Dog	2019	other	Staphylococcus pseudintermedius	R	S	S	S	S	S	S	S	S	S
1866	Dog	2019	skin/soft tissue	Staphylococcus pseudintermedius	S	S	S	S	S	S	S	S	S	S
1867	Dog	2019	other	Staphylococcus pseudintermedius	R	S	S	S	S	S	S	S	S	S
1868	Dog	2019	skin/soft tissue	Staphylococcus pseudintermedius	R	S	I	R	S	S	-	S	S	S
1869	Dog	2019	skin/soft tissue	Staphylococcus pseudintermedius	R	S	S	S	S	S	S	S	S	S
1870	Dog	2019	skin/soft tissue	Staphylococcus pseudintermedius	S	S	S	S	S	S	S	S	S	S
1871	Dog	2019	other	Staphylococcus pseudintermedius	S	S	S	S	S	S	S	S	S	S
1872	Dog	2019	wound	Staphylococcus pseudintermedius	R	R	S	R	S	S	S	S	S	R
1873	Cat	2019	skin/soft tissue	Staphylococcus pseudintermedius	S	S	S	S	S	S	S	S	S	S
1874	Dog	2019	urogenital tract	Staphylococcus pseudintermedius	S	S	S	S	S	S	S	S	S	S
1875	Dog	2019	urogenital tract	Staphylococcus pseudintermedius	S	S	S	S	R	S	S	S	I	S
1876	Dog	2019	skin/soft tissue	Staphylococcus pseudintermedius	R	S	S	S	S	S	S	S	S	S
1877	Dog	2019	skin/soft tissue	Staphylococcus pseudintermedius	R	R	S	R	S	S	S	S	S	R
1878	Dog	2019	skin/soft tissue	Staphylococcus pseudintermedius	R	S	S	S	S	S	S	S	S	S
1879	Dog	2019	respiratory tract	Staphylococcus pseudintermedius	S	S	S	S	S	S	S	S	S	S
1880	Dog	2019	urogenital tract	Staphylococcus pseudintermedius	S	S	S	S	S	S	S	S	S	S
1881	Dog	2019	skin/soft tissue	Staphylococcus pseudintermedius	R	S	S	R	S	S	-	S	S	S
1882	Dog	2019	urogenital tract	Staphylococcus pseudintermedius	S	S	S	S	S	S	S	S	S	S
1883	Dog	2019	skin/soft tissue	Staphylococcus pseudintermedius	R	S	S	S	S	S	S	S	S	S
1884	Dog	2019	other	Staphylococcus pseudintermedius	R	S	S	S	S	S	S	S	S	S
1885	Dog	2019	urogenital tract	Staphylococcus pseudintermedius	R	S	S	R	S	S	-	S	S	S
1886	Dog	2019	skin/soft tissue	Staphylococcus pseudintermedius	R	R	S	R	I	S	S	R	S	R
1887	Dog	2019	skin/soft tissue	Staphylococcus pseudintermedius	R	S	S	R	S	S	-	S	S	S
1888	Dog	2019	other	Staphylococcus pseudintermedius	R	S	S	S	S	S	S	S	S	S
1889	Dog	2019	urogenital tract	Staphylococcus pseudintermedius	R	R	S	R	S	S	S	S	S	R
1890	Dog	2019	wound	Staphylococcus pseudintermedius	S	S	S	S	S	S	S	S	S	S
1891	Dog	2019	skin/soft tissue	Staphylococcus pseudintermedius	R	S	S	R	S	S	-	S	S	S
1892	Dog	2019	skin/soft tissue	Staphylococcus pseudintermedius	S	S	S	S	S	S	S	S	S	S
1893	Dog	2019	other	Staphylococcus pseudintermedius	S	S	S	S	S	S	S	S	S	S
1894	Dog	2019	skin/soft tissue	Staphylococcus pseudintermedius	R	S	S	S	S	S	S	S	S	S
1895	Dog	2019	respiratory tract	Staphylococcus pseudintermedius	R	S	S	S	S	S	S	S	S	S
1896	Dog	2019	respiratory tract	Staphylococcus pseudintermedius	R	S	S	R	S	S	-	S	S	S
1897	Dog	2019	other	Staphylococcus pseudintermedius	R	S	S	S	S	S	S	S	S	S
1898	Dog	2019	wound	Staphylococcus pseudintermedius	R	S	S	S	S	S	S	S	S	S
1899	Dog	2019	skin/soft tissue	Staphylococcus pseudintermedius	R	S	S	S	S	S	S	S	S	S
1900	Cat	2019	other	Staphylococcus pseudintermedius	R	R	S	R	S	S	S	S	S	R
1901	Dog	2019	urogenital tract	Staphylococcus pseudintermedius	S	S	S	S	S	S	S	S	S	S
1902	Dog	2019	other	Staphylococcus pseudintermedius	R	S	S	R	S	S	-	S	S	S
1903	Dog	2019	urogenital tract	Staphylococcus pseudintermedius	R	S	S	S	S	S	S	S	S	S
1904	Dog	2019	wound	Staphylococcus pseudintermedius	R	S	S	S	S	S	S	S	R	S
1905	Dog	2019	other	Staphylococcus pseudintermedius	R	S	S	R	S	S	-	R	S	S
1906	Dog	2019	other	Staphylococcus pseudintermedius	R	S	S	S	S	S	S	S	S	S
1907	Dog	2019	skin/soft tissue	Staphylococcus pseudintermedius	R	S	S	S	S	S	S	S	S	S
1908	Dog	2019	skin/soft tissue	Staphylococcus pseudintermedius	R	R	I	R	R	S	S	R	S	R
1909	Dog	2019	skin/soft tissue	Staphylococcus pseudintermedius	S	S	S	S	S	S	S	S	S	S
1910	Dog	2019	skin/soft tissue	Staphylococcus pseudintermedius	S	S	S	S	S	S	S	S	S	S
1911	Dog	2019	skin/soft tissue	Staphylococcus pseudintermedius	S	S	S	S	S	S	S	S	S	S
1912	Dog	2019	skin/soft tissue	Staphylococcus pseudintermedius	R	S	S	S	S	S	S	S	S	S
1913	Dog	2019	skin/soft tissue	Staphylococcus pseudintermedius	R	S	S	S	S	S	S	S	S	S
1914	Dog	2019	skin/soft tissue	Staphylococcus pseudintermedius	S	S	S	S	S	S	S	S	S	S
1915	Dog	2019	other	Staphylococcus pseudintermedius	S	S	S	S	S	S	S	S	S	S
1916	Dog	2019	skin/soft tissue	Staphylococcus pseudintermedius	R	S	S	S	S	S	S	S	S	S
1917	Dog	2019	skin/soft tissue	Staphylococcus pseudintermedius	R	S	S	S	S	S	S	R	S	S
1918	Dog	2019	skin/soft tissue	Staphylococcus pseudintermedius	S	S	S	S	S	S	S	S	S	S
1919	Dog	2019	skin/soft tissue	Staphylococcus pseudintermedius	R	S	S	S	S	S	S	S	S	S
1920	Dog	2019	other	Staphylococcus pseudintermedius	R	S	S	S	S	S	S	S	S	S
1921	Dog	2019	skin/soft tissue	Staphylococcus pseudintermedius	R	S	S	S	S	S	S	S	S	S
1922	Dog	2019	skin/soft tissue	Staphylococcus pseudintermedius	S	S	I	R	S	S	-	S	S	S
1923	Dog	2019	wound	Staphylococcus pseudintermedius	R	S	S	R	S	S	-	S	S	S
1924	Dog	2019	other	Staphylococcus pseudintermedius	S	S	S	S	S	S	S	S	S	S
1925	Dog	2019	other	Staphylococcus pseudintermedius	R	S	S	S	S	S	S	S	S	S
1926	Dog	2019	other	Staphylococcus pseudintermedius	R	S	S	S	S	S	S	S	S	S
1927	Dog	2019	skin/soft tissue	Staphylococcus pseudintermedius	R	S	S	S	S	S	S	S	S	S
1928	Dog	2019	skin/soft tissue	Staphylococcus pseudintermedius	R	S	S	S	S	S	S	S	S	S
1929	Dog	2019	skin/soft tissue	Staphylococcus pseudintermedius	S	S	S	R	I	S	S	R	S	S
1930	Dog	2019	skin/soft tissue	Staphylococcus pseudintermedius	S	S	S	S	S	S	S	S	S	S
1931	Dog	2019	respiratory tract	Staphylococcus pseudintermedius	R	S	S	R	S	S	-	S	S	S
1932	Dog	2019	skin/soft tissue	Staphylococcus pseudintermedius	S	S	S	S	S	S	S	S	S	S
1933	Dog	2019	wound	Staphylococcus pseudintermedius	R	S	S	S	S	S	S	S	S	S
1934	Dog	2019	skin/soft tissue	Staphylococcus pseudintermedius	R	S	S	S	S	S	S	S	S	S
1935	Dog	2019	skin/soft tissue	Staphylococcus pseudintermedius	S	S	S	S	S	S	S	S	S	S
1936	Dog	2019	skin/soft tissue	Staphylococcus pseudintermedius	R	S	S	R	S	S	-	S	S	S
1937	Dog	2019	other	Staphylococcus pseudintermedius	S	S	S	S	S	S	S	S	S	S
1938	Dog	2019	urogenital tract	Staphylococcus pseudintermedius	R	S	S	S	S	S	S	S	S	S
1939	Dog	2019	skin/soft tissue	Staphylococcus pseudintermedius	R	S	S	S	S	S	S	S	S	S
1940	Dog	2019	skin/soft tissue	Staphylococcus pseudintermedius	R	S	S	S	S	S	S	S	S	S
1941	Dog	2019	skin/soft tissue	Staphylococcus pseudintermedius	R	S	S	I	I	S	S	S	R	S
1942	Dog	2019	skin/soft tissue	Staphylococcus pseudintermedius	S	S	S	S	S	S	S	S	S	S
1943	Dog	2019	respiratory tract	Staphylococcus pseudintermedius	S	S	S	S	S	S	S	S	S	S
1944	Dog	2019	skin/soft tissue	Staphylococcus pseudintermedius	R	S	S	S	S	S	S	S	S	S
1945	Dog	2019	skin/soft tissue	Staphylococcus pseudintermedius	S	S	S	S	S	S	S	S	S	S
1946	Dog	2019	respiratory tract	Staphylococcus pseudintermedius	S	S	S	R	S	S	-	S	S	S
1947	Dog	2019	skin/soft tissue	Staphylococcus pseudintermedius	R	R	R	R	R	S	S	R	S	R
1948	Dog	2019	skin/soft tissue	Staphylococcus pseudintermedius	S	S	S	S	S	S	S	S	S	S
1949	Dog	2019	skin/soft tissue	Staphylococcus pseudintermedius	S	S	S	R	S	S	-	S	S	S
1950	Dog	2019	skin/soft tissue	Staphylococcus pseudintermedius	R	S	S	S	S	S	S	S	S	S
1951	Dog	2019	other	Staphylococcus pseudintermedius	R	S	S	S	S	S	S	S	S	S
1952	Dog	2019	skin/soft tissue	Staphylococcus pseudintermedius	R	S	S	S	S	S	S	S	S	S
1953	Dog	2019	wound	Staphylococcus pseudintermedius	R	S	S	R	S	S	-	S	S	S
1954	Dog	2019	wound	Staphylococcus pseudintermedius	S	S	S	S	S	S	S	S	S	S
1955	Dog	2019	skin/soft tissue	Staphylococcus pseudintermedius	R	S	S	R	S	S	-	S	S	S
1956	Dog	2019	skin/soft tissue	Staphylococcus pseudintermedius	R	S	S	S	S	S	S	S	S	S
1957	Dog	2019	skin/soft tissue	Staphylococcus pseudintermedius	S	S	S	S	S	S	S	S	S	S
1958	Dog	2019	skin/soft tissue	Staphylococcus pseudintermedius	R	S	S	R	S	S	-	S	S	S
1959	Dog	2019	skin/soft tissue	Staphylococcus pseudintermedius	R	S	S	S	S	S	S	S	S	S
1960	Dog	2019	other	Staphylococcus pseudintermedius	R	S	S	S	S	S	S	S	S	S
1961	Dog	2019	skin/soft tissue	Staphylococcus pseudintermedius	R	R	S	S	I	S	S	R	S	R
1962	Dog	2019	skin/soft tissue	Staphylococcus pseudintermedius	R	S	S	S	S	S	S	S	S	S
1963	Dog	2019	other	Staphylococcus pseudintermedius	S	S	S	S	S	S	S	S	S	S
1964	Dog	2019	wound	Staphylococcus pseudintermedius	R	R	S	R	S	S	-	S	S	R
1965	Dog	2019	other	Staphylococcus pseudintermedius	S	S	S	S	S	S	S	S	S	S
1966	Dog	2019	skin/soft tissue	Staphylococcus pseudintermedius	R	S	S	R	S	S	-	S	S	S
1967	Dog	2019	skin/soft tissue	Staphylococcus pseudintermedius	R	S	S	S	S	S	S	S	S	S
1968	Dog	2019	urogenital tract	Staphylococcus pseudintermedius	R	S	S	R	S	S	S	S	S	S
1969	Dog	2019	respiratory tract	Staphylococcus pseudintermedius	S	S	S	R	S	S	-	S	S	S
1970	Dog	2019	skin/soft tissue	Staphylococcus pseudintermedius	R	S	S	S	S	S	S	S	S	S
1971	Dog	2019	skin/soft tissue	Staphylococcus pseudintermedius	R	S	S	S	S	S	S	S	S	S
1972	Dog	2019	urogenital tract	Staphylococcus pseudintermedius	S	S	S	S	S	S	S	S	S	S
1973	Dog	2019	skin/soft tissue	Staphylococcus pseudintermedius	R	S	S	S	S	S	S	S	S	S
1974	Dog	2019	wound	Staphylococcus pseudintermedius	S	S	S	S	R	S	S	S	S	S
1975	Dog	2019	wound	Staphylococcus pseudintermedius	R	S	S	S	S	S	S	S	S	S
1976	Dog	2019	skin/soft tissue	Staphylococcus pseudintermedius	R	S	S	R	S	S	-	S	S	S
1977	Dog	2019	skin/soft tissue	Staphylococcus pseudintermedius	R	R	I	R	S	S	S	R	S	R
1978	Dog	2019	skin/soft tissue	Staphylococcus pseudintermedius	R	S	S	S	S	S	S	R	S	S
1979	Dog	2019	other	Staphylococcus pseudintermedius	R	S	S	S	S	S	S	S	S	S
1980	Dog	2019	wound	Staphylococcus pseudintermedius	R	S	S	S	S	S	S	S	S	S
1981	Dog	2019	skin/soft tissue	Staphylococcus pseudintermedius	S	S	S	S	S	S	S	S	S	S
1982	Dog	2019	skin/soft tissue	Staphylococcus pseudintermedius	S	S	S	S	S	S	S	S	S	S
1983	Dog	2019	urogenital tract	Staphylococcus pseudintermedius	S	S	S	S	S	S	S	S	S	S
1984	Dog	2019	urogenital tract	Staphylococcus pseudintermedius	S	S	S	S	S	S	S	S	S	S
1985	Dog	2019	skin/soft tissue	Staphylococcus pseudintermedius	R	S	S	S	S	S	S	S	S	S
1986	Cat	2019	other	Staphylococcus pseudintermedius	R	R	S	R	R	S	S	S	S	R
1987	Dog	2019	skin/soft tissue	Staphylococcus pseudintermedius	S	S	S	S	S	S	S	S	S	S
1988	Dog	2019	other	Staphylococcus pseudintermedius	R	S	S	S	S	S	S	S	S	S
1989	Dog	2019	respiratory tract	Staphylococcus pseudintermedius	S	S	S	S	S	S	S	S	S	S
1990	Dog	2019	wound	Staphylococcus pseudintermedius	R	S	S	S	S	S	S	S	S	S
1991	Dog	2019	skin/soft tissue	Staphylococcus pseudintermedius	R	R	S	R	S	S	S	S	S	R
1992	Dog	2019	skin/soft tissue	Staphylococcus pseudintermedius	R	S	S	S	S	S	S	S	S	S
1993	Dog	2019	skin/soft tissue	Staphylococcus pseudintermedius	R	S	S	S	S	S	S	S	S	S
1994	Dog	2019	skin/soft tissue	Staphylococcus pseudintermedius	S	S	S	S	S	S	S	S	S	S
1995	Dog	2019	skin/soft tissue	Staphylococcus pseudintermedius	S	S	S	S	S	S	S	S	S	S
1996	Dog	2019	wound	Staphylococcus pseudintermedius	R	S	S	S	S	S	S	S	S	S
1997	Dog	2019	skin/soft tissue	Staphylococcus pseudintermedius	S	S	S	S	S	S	S	S	S	S
1998	Dog	2019	skin/soft tissue	Staphylococcus pseudintermedius	S	S	S	S	S	S	S	S	S	S
[truncated: 42,882 more rows]
